# Supplementary material for: Progressive modulation of the human olfactory bulb transcriptome during Alzheimer´s disease evolution: novel insights into the olfactory signaling across proteinopathies
Source: Oncotarget. 2017 May 23;8(41):69663–79. doi: 10.18632/oncotarget.18193 (PMC5642507; doi:10.18632/oncotarget.18193)
Supplement: Supplementary file 2 [file oncotarget-08-69663-s002.xlsx]

## Sheet: C vs Low AD
Probeset_id	GeneID	GeneName	GeneDescription	TranscriptDescription	logFC	AveExpr	t	P.Value	adj.P.Val	B	FC
16935620	BC053540	RRP7B	ribosomal RNA processing 7 homolog B (S. cerevisiae)	Homo sapiens ribosomal RNA processing 7 homolog B (S. cerevisiae), mRNA (cDNA clone IMAGE:5588353), containing frame-shift errors.	-2.31216	3.94117	-3.07802	0.00648909	0.999934	-4.00372	0.201359
16699507	NR_002994	SNORA36B	small nucleolar RNA, H/ACA box 36B	Homo sapiens small nucleolar RNA, H/ACA box 36B (SNORA36B), small nucleolar RNA.	-1.487	3.9364	-4.19049	0.000550761	0.999934	-3.68077	0.356754
17102650	NR_039763	MIR1587	microRNA 1587	Homo sapiens microRNA 1587 (MIR1587), microRNA.	-1.12736	4.1976	-3.27255	0.00423416	0.999934	-3.94344	0.457754
16984189	NM_152403	EGFLAM	EGF-like, fibronectin type III and laminin G domains	Homo sapiens EGF-like, fibronectin type III and laminin G domains (EGFLAM), transcript variant 1, mRNA.	-1.05832	5.01032	-3.62138	0.00195468	0.999934	-3.83892	0.480191
16762692	AK090590	LOC100506606	uncharacterized LOC100506606	Homo sapiens cDNA FLJ33271 fis, clone ASTRO2007666.	-1.01484	3.82605	-3.00262	0.00764786	0.999934	-4.02739	0.494883
17074344	NR_027423	FAM66B	family with sequence similarity 66, member B	Homo sapiens family with sequence similarity 66, member B (FAM66B), non-coding RNA.	-0.990545	4.93613	-3.12915	0.00580259	0.999934	-3.98776	0.503288
16789305	AY180165	KLC1	kinesin light chain 1	Homo sapiens kinesin light chain 1K (KNS2) mRNA, partial cds.	-0.957254	5.61949	-4.34516	0.000390851	0.999934	-3.64073	0.515036
17118037	XR_112611	LOC100508202	uncharacterized LOC100508202	PREDICTED: Homo sapiens hypothetical LOC100508202 (LOC100508202), miscRNA.	-0.951308	4.86699	-3.18235	0.0051636	0.999934	-3.97123	0.517163
16671455	ENST00000459540	RNU7-57P	RNA, U7 small nuclear 57 pseudogene	ncrna:snRNA chromosome:GRCh37:1:154311219:154311278:1 gene:ENSG00000238365 gene_biotype:snRNA transcript_biotype:snRNA	-0.911711	5.7455	-3.78741	0.00135072	0.999934	-3.79109	0.531554
16818666	ENST00000410336	RN5S425	RNA, 5S ribosomal 425	ncrna:rRNA chromosome:GRCh37:16:47539343:47539454:1 gene:ENSG00000222268 gene_biotype:rRNA transcript_biotype:rRNA	-0.909332	5.33155	-3.31155	0.0038851	0.999934	-3.9315	0.532432
17013380	NR_038244	LOC100507557	uncharacterized LOC100507557	Homo sapiens uncharacterized LOC100507557 (LOC100507557), transcript variant 1, non-coding RNA.	-0.892446	5.23157	-3.37691	0.00336258	0.999934	-3.91164	0.5387
17053379	ENST00000313543	GIMAP7	GTPase, IMAP family member 7	cdna:known chromosome:GRCh37:7:150211918:150218161:1 gene:ENSG00000179144 gene_biotype:protein_coding transcript_biotype:protein_coding	-0.88802	3.7852	-3.25028	0.00444714	0.999934	-3.95027	0.540355
17094753	ENST00000410533	RNU2-5P	RNA, U2 small nuclear 5, pseudogene	ncrna:snRNA chromosome:GRCh37:9:72803487:72803666:-1 gene:ENSG00000222465 gene_biotype:snRNA transcript_biotype:snRNA	-0.861996	3.66771	-2.89452	0.00966603	0.999934	-4.06157	0.550191
17082578	ENST00000531225	TMEM249	transmembrane protein 249	cdna:known chromosome:GRCh37:8:145576888:145579269:-1 gene:ENSG00000214597 gene_biotype:protein_coding transcript_biotype:protein_coding	-0.854321	4.72809	-3.77013	0.0014037	0.999934	-3.796	0.553125
17118028	ENST00000509955	LOC391636	chromosome 9 open reading frame 78 pseudogene	cdna:pseudogene chromosome:GRCh37:4:13978790:13979652:1 gene:ENSG00000224569 gene_biotype:pseudogene transcript_biotype:processed_pseudogene	-0.839509	4.22244	-4.56506	0.000240566	0.999934	-3.58606	0.558834
17069577	ENST00000482608	C8orf46	chromosome 8 open reading frame 46	cdna:known chromosome:GRCh37:8:67372238:67425842:1 gene:ENSG00000169085 gene_biotype:protein_coding transcript_biotype:processed_transcript	-0.832688	6.0174	-3.12501	0.00585538	0.999934	-3.98905	0.561482
16712277	ENST00000377602	ST8SIA6	ST8 alpha-N-acetyl-neuraminide alpha-2,8-sialyltransferase 6	cdna:known chromosome:GRCh37:10:17361873:17496329:-1 gene:ENSG00000148488 gene_biotype:protein_coding transcript_biotype:protein_coding	-0.812281	4.54089	-3.20457	0.00491763	0.999934	-3.96436	0.569481
16815476	NM_005223	DNASE1	deoxyribonuclease I	Homo sapiens deoxyribonuclease I (DNASE1), mRNA.	-0.787292	5.37213	-3.405	0.00315993	0.999934	-3.90316	0.579431
16981099	NM_000909	NPY1R	neuropeptide Y receptor Y1	Homo sapiens neuropeptide Y receptor Y1 (NPY1R), mRNA.	-0.774939	5.81971	-3.6059	0.00202315	0.999934	-3.84344	0.584413
16688992	ENST00000440886	LPAR3	lysophosphatidic acid receptor 3	cdna:known chromosome:GRCh37:1:85277285:85331842:-1 gene:ENSG00000171517 gene_biotype:protein_coding transcript_biotype:protein_coding	-0.748563	4.97217	-3.15108	0.00553029	0.999934	-3.98094	0.595196
16863515	NM_024301	FKRP	fukutin related protein	Homo sapiens fukutin related protein (FKRP), transcript variant 1, mRNA.	-0.736027	4.25875	-3.01617	0.00742576	0.999934	-4.02313	0.600391
16816604	ENST00000289416	ACSM3	acyl-CoA synthetase medium-chain family member 3	cdna:known chromosome:GRCh37:16:20775024:20808903:1 gene:ENSG00000005187 gene_biotype:protein_coding transcript_biotype:protein_coding	-0.71962	3.71369	-3.44154	0.00291424	0.999934	-3.89217	0.607257
16729220	ENST00000411081	RN5S344	RNA, 5S ribosomal 344	ncrna:rRNA chromosome:GRCh37:11:75645980:75646083:1 gene:ENSG00000223013 gene_biotype:rRNA transcript_biotype:rRNA	-0.717128	3.51499	-3.42499	0.00302308	0.999934	-3.89714	0.608307
17108745	ENST00000441131	DHRSX	dehydrogenase/reductase (SDR family) X-linked	cdna:known chromosome:GRCh37:X:2184895:2420846:-1 gene:ENSG00000169084 gene_biotype:protein_coding transcript_biotype:nonsense_mediated_decay	-0.711509	5.92893	-3.28681	0.00410312	0.999934	-3.93907	0.610681
17118084	AF370407	LOC100128508	PP12100	Homo sapiens PP12100 mRNA, complete cds.	-0.703659	6.39032	-3.28126	0.00415366	0.999934	-3.94077	0.614013
16814738	NM_024600	TMEM204	transmembrane protein 204	Homo sapiens transmembrane protein 204 (TMEM204), transcript variant 1, mRNA.	-0.694867	5.58871	-3.17243	0.00527727	0.999934	-3.97431	0.617766
16734674	NM_020402	CHRNA10	cholinergic receptor, nicotinic, alpha 10 (neuronal)	Homo sapiens cholinergic receptor, nicotinic, alpha 10 (neuronal) (CHRNA10), mRNA.	-0.694431	4.85938	-3.33877	0.00365845	0.999934	-3.92321	0.617953
16678922	NR_033927	LINC00184	long intergenic non-protein coding RNA 184	Homo sapiens long intergenic non-protein coding RNA 184 (LINC00184), non-coding RNA.	-0.625847	4.09253	-3.30587	0.00393412	0.999934	-3.93324	0.648039
17062542	NM_001127323	GRM8	glutamate receptor, metabotropic 8	Homo sapiens glutamate receptor, metabotropic 8 (GRM8), transcript variant 2, mRNA.	-0.619808	4.63552	-3.76071	0.00143345	0.999934	-3.79869	0.650757
16903953	NM_145259	ACVR1C	activin A receptor, type IC	Homo sapiens activin A receptor, type IC (ACVR1C), transcript variant 1, mRNA.	-0.61259	5.69964	-3.10662	0.00609588	0.999934	-3.99478	0.654022
16743816	NM_025208	PDGFD	platelet derived growth factor D	Homo sapiens platelet derived growth factor D (PDGFD), transcript variant 1, mRNA.	-0.611632	4.32917	-3.31667	0.00384145	0.999934	-3.92994	0.654456
16704586	BC008503	BMS1P2	BMS1 pseudogene 2	Homo sapiens hypothetical protein LOC642826, mRNA (cDNA clone IMAGE:4296326).	-0.605321	5.51033	-3.03908	0.00706445	0.999934	-4.01593	0.657325
16855999	ENST00000322342	ZADH2	zinc binding alcohol dehydrogenase domain containing 2	cdna:known chromosome:GRCh37:18:72907063:72921303:-1 gene:ENSG00000180011 gene_biotype:protein_coding transcript_biotype:protein_coding	-0.596797	7.34761	-3.12657	0.00583542	0.999934	-3.98856	0.66122
16924620	NM_007038	ADAMTS5	ADAM metallopeptidase with thrombospondin type 1 motif, 5	Homo sapiens ADAM metallopeptidase with thrombospondin type 1 motif, 5 (ADAMTS5), mRNA.	-0.587294	4.53856	-2.89474	0.00966147	0.999934	-4.0615	0.66559
17056853	ENST00000426402	TRGV2	T cell receptor gamma variable 2	cdna:known chromosome:GRCh37:7:38402465:38403119:-1 gene:ENSG00000233306 gene_biotype:TR_V_gene transcript_biotype:TR_V_gene	-0.579866	4.44315	-2.88452	0.00987684	0.999934	-4.06474	0.669026
16900090	BC030813	IGK@	immunoglobulin kappa locus	Homo sapiens immunoglobulin kappa locus, mRNA (cDNA clone MGC:22645 IMAGE:4700961), complete cds.	-0.561373	4.16159	-3.26083	0.00434498	0.999934	-3.94703	0.677657
16813737	NM_152449	LYSMD4	LysM, putative peptidoglycan-binding, domain containing 4	Homo sapiens LysM, putative peptidoglycan-binding, domain containing 4 (LYSMD4), mRNA.	-0.548983	4.98273	-3.00573	0.00759628	0.999934	-4.02641	0.683502
16852389	NM_005215	DCC	deleted in colorectal carcinoma	Homo sapiens deleted in colorectal carcinoma (DCC), mRNA.	-0.545638	6.33415	-2.98604	0.00792852	0.999934	-4.03262	0.685088
16939949	NM_001258280	ZNF501	zinc finger protein 501	Homo sapiens zinc finger protein 501 (ZNF501), transcript variant 2, mRNA.	-0.529142	3.83934	-3.10553	0.00611036	0.999934	-3.99512	0.692967
16876177	NM_032792	ZBTB45	zinc finger and BTB domain containing 45	Homo sapiens zinc finger and BTB domain containing 45 (ZBTB45), mRNA.	-0.52784	4.98174	-3.34304	0.00362409	0.999934	-3.92191	0.693592
16697843	ENST00000367330	TMEM9	transmembrane protein 9	cdna:known chromosome:GRCh37:1:201103901:201123568:-1 gene:ENSG00000116857 gene_biotype:protein_coding transcript_biotype:protein_coding	-0.509019	5.05569	-3.77757	0.00138062	0.999934	-3.79388	0.7027
16984730	NM_006350	FST	follistatin	Homo sapiens follistatin (FST), transcript variant FST317, mRNA.	-0.464291	4.28516	-3.18557	0.00512719	0.999934	-3.97024	0.724827
16680874	NR_033711	TP73-AS1	TP73 antisense RNA 1 (non-protein coding)	Homo sapiens TP73 antisense RNA 1 (non-protein coding) (TP73-AS1), transcript variant 1, non-coding RNA.	-0.463935	5.84835	-2.97499	0.00812104	0.999934	-4.0361	0.725006
17013554	NM_005715	UST	uronyl-2-sulfotransferase	Homo sapiens uronyl-2-sulfotransferase (UST), mRNA.	-0.462315	6.5951	-3.45629	0.00282048	0.999934	-3.88775	0.72582
16668109	NR_003023	SCARNA2	small Cajal body-specific RNA 2	Homo sapiens small Cajal body-specific RNA 2 (SCARNA2), guide RNA.	-0.461745	5.10118	-3.28312	0.00413659	0.999934	-3.9402	0.726108
17105809	ENST00000419165	TMSB15B	thymosin beta 15B	cdna:known chromosome:GRCh37:X:103173479:103220554:1 gene:ENSG00000158427 gene_biotype:protein_coding transcript_biotype:protein_coding	-0.45938	3.61153	-3.07928	0.00647123	0.999934	-4.00333	0.727299
16850041	NM_001145113	MYADML2	myeloid-associated differentiation marker-like 2	Homo sapiens myeloid-associated differentiation marker-like 2 (MYADML2), mRNA.	-0.458281	5.43529	-3.33242	0.0037101	0.999934	-3.92514	0.727853
16935577	X16866	CYP2D6	cytochrome P450, family 2, subfamily D, polypeptide 6	Human mRNA for cytochrome P-450IID (clone pMP33).	-0.448483	4.60349	-3.14049	0.00566015	0.999934	-3.98423	0.732813
16873127	NM_003425	ZNF45	zinc finger protein 45	Homo sapiens zinc finger protein 45 (ZNF45), mRNA.	-0.447576	4.24361	-2.94648	0.00863885	0.999934	-4.04511	0.733274
16921375	NM_017859	UCKL1	uridine-cytidine kinase 1-like 1	Homo sapiens uridine-cytidine kinase 1-like 1 (UCKL1), transcript variant 1, mRNA.	-0.402416	6.67165	-2.90044	0.00954329	0.999934	-4.05969	0.75659
16846800	NM_017643	MBTD1	mbt domain containing 1	Homo sapiens mbt domain containing 1 (MBTD1), mRNA.	-0.401757	5.47212	-3.07065	0.00659429	0.999934	-4.00603	0.756936
16692435	AK097058	FLJ39739	uncharacterized FLJ39739	linc-FCGR1B-14 chr1:-:143719662-143721171	0.419746	5.89025	3.01624	0.00742467	0.999934	-4.0231	1.33769
16873296	NM_001142502	PPP1R13L	protein phosphatase 1, regulatory subunit 13 like	Homo sapiens protein phosphatase 1, regulatory subunit 13 like (PPP1R13L), transcript variant 1, mRNA.	0.42578	5.24989	3.09984	0.00618685	0.999934	-3.9969	1.3433
16734346	NR_024471	MRPL23-AS1	MRPL23 antisense RNA 1 (non-protein coding)	Homo sapiens MRPL23 antisense RNA 1 (non-protein coding) (MRPL23-AS1), non-coding RNA.	0.431719	4.28503	3.31463	0.0038588	0.999934	-3.93057	1.34884
16662159	NM_001198972	KIAA1522	1p35.1	Homo sapiens KIAA1522 (KIAA1522), transcript variant 2, mRNA.	0.439812	5.17922	2.9053	0.00944364	0.999934	-4.05815	1.35643
17025523	NR_045597	PDE10A	phosphodiesterase 10A	Homo sapiens phosphodiesterase 10A (PDE10A), transcript variant 2, non-coding RNA.	0.440749	4.50509	2.91538	0.00924019	0.999934	-4.05495	1.35731
17019389	NM_001012974	LRRC73	leucine rich repeat containing 73	Homo sapiens leucine rich repeat containing 73 (LRRC73), mRNA.	0.449672	5.63315	3.13791	0.00569222	0.999934	-3.98503	1.36573
16796237	NM_016186	SERPINA10	serpin peptidase inhibitor, clade A (alpha-1 antiproteinase, antitrypsin), member 10	Homo sapiens serpin peptidase inhibitor, clade A (alpha-1 antiproteinase, antitrypsin), member 10 (SERPINA10), transcript variant 1, mRNA.	0.450324	4.25753	3.14856	0.00556088	0.999934	-3.98172	1.36635
16859486	NM_024050	DDA1	DET1 and DDB1 associated 1	Homo sapiens DET1 and DDB1 associated 1 (DDA1), mRNA.	0.456652	7.5834	3.13616	0.00571409	0.999934	-3.98557	1.37235
16949011	NM_003741	CHRD	chordin	Homo sapiens chordin (CHRD), mRNA.	0.477319	5.24297	3.27692	0.0041936	0.999934	-3.9421	1.39215
16877048	NM_134421	HPCAL1	hippocalcin-like 1	Homo sapiens hippocalcin-like 1 (HPCAL1), transcript variant 2, mRNA.	0.480265	5.39344	2.91543	0.0092391	0.999934	-4.05494	1.395
16821889	AK130238	LOC100129697	uncharacterized LOC100129697	Homo sapiens cDNA FLJ26728 fis, clone PNC06635.	0.482999	5.43251	3.04731	0.00693875	0.999934	-4.01334	1.39765
17046974	NR_026690	ABHD11-AS1	ABHD11 antisense RNA 1 (non-protein coding)	Homo sapiens ABHD11 antisense RNA 1 (non-protein coding) (ABHD11-AS1), non-coding RNA.	0.486936	4.69531	3.42188	0.00304396	0.999934	-3.89807	1.40147
16803649	NR_028330	C15orf37	chromosome 15 open reading frame 37	Homo sapiens chromosome 15 open reading frame 37 (C15orf37), non-coding RNA.	0.49654	4.19977	2.9322	0.00891014	0.999934	-4.04963	1.41083
16782187	NM_004995	MMP14	matrix metallopeptidase 14 (membrane-inserted)	Homo sapiens matrix metallopeptidase 14 (membrane-inserted) (MMP14), mRNA.	0.50137	5.46479	2.95507	0.00847951	0.999934	-4.04239	1.41556
16830045	ENST00000571138	LOC100506676	uncharacterized LOC100506676	cdna:known chromosome:GRCh37:17:5014763:5017674:1 gene:ENSG00000234327 gene_biotype:processed_transcript transcript_biotype:antisense	0.505668	5.13932	3.04379	0.00699226	0.999934	-4.01445	1.41978
17062311	NM_001024613	FEZF1	FEZ family zinc finger 1	Homo sapiens FEZ family zinc finger 1 (FEZF1), transcript variant 1, mRNA.	0.508972	3.80711	3.01827	0.00739197	0.999934	-4.02247	1.42304
16960705	NM_001130960	PLCH1	phospholipase C, eta 1	Homo sapiens phospholipase C, eta 1 (PLCH1), transcript variant 1, mRNA.	0.51457	4.64572	3.24652	0.00448404	0.999934	-3.95143	1.42857
17112735	NM_000061	BTK	Bruton agammaglobulinemia tyrosine kinase	Homo sapiens Bruton agammaglobulinemia tyrosine kinase (BTK), mRNA.	0.520058	4.7646	3.47367	0.00271385	0.999934	-3.88255	1.43401
16777571	NM_001007538	SHISA2	shisa homolog 2 (Xenopus laevis)	Homo sapiens shisa homolog 2 (Xenopus laevis) (SHISA2), mRNA.	0.520587	3.97362	2.88895	0.00978281	0.999934	-4.06334	1.43454
17004273	ENST00000338130	NQO2	NAD(P)H dehydrogenase, quinone 2	cdna:known chromosome:GRCh37:6:3000208:3019996:1 gene:ENSG00000124588 gene_biotype:protein_coding transcript_biotype:protein_coding	0.536423	7.82509	3.11079	0.00604049	0.999934	-3.99348	1.45037
16856284	NM_002777	PRTN3	proteinase 3	Homo sapiens proteinase 3 (PRTN3), mRNA.	0.541448	4.05916	3.3115	0.00388551	0.999934	-3.93152	1.45543
16659459	NM_001006624	PDPN	podoplanin	Homo sapiens podoplanin (PDPN), transcript variant 3, mRNA.	0.548589	4.65349	3.21009	0.00485828	0.999934	-3.96266	1.46265
16816373	NR_003569	ABCC6P1	ATP-binding cassette, sub-family C, member 6 pseudogene 1	Homo sapiens ATP-binding cassette, sub-family C, member 6 pseudogene 1 (ABCC6P1), non-coding RNA.	0.551258	3.75781	2.89031	0.00975428	0.999934	-4.06291	1.46536
17002612	ENST00000519560	SLIT3	slit homolog 3 (Drosophila)	cdna:known chromosome:GRCh37:5:168088745:168728133:-1 gene:ENSG00000184347 gene_biotype:protein_coding transcript_biotype:protein_coding	0.555513	6.56779	3.18335	0.00515224	0.999934	-3.97092	1.46969
16882720	ENST00000448155	IGKV1D-39	immunoglobulin kappa variable 1D-39	cdna:known chromosome:GRCh37:2:89901292:89901791:1 gene:ENSG00000251546 gene_biotype:IG_V_gene transcript_biotype:IG_V_gene	0.567611	4.70117	3.11199	0.00602459	0.999934	-3.9931	1.48207
16854690	NM_145756	ZNF396	zinc finger protein 396	Homo sapiens zinc finger protein 396 (ZNF396), mRNA.	0.569393	3.95749	3.09475	0.00625611	0.999934	-3.99849	1.4839
17096166	NM_000197	HSD17B3	hydroxysteroid (17-beta) dehydrogenase 3	Homo sapiens hydroxysteroid (17-beta) dehydrogenase 3 (HSD17B3), mRNA.	0.57124	5.14184	2.89771	0.00959961	0.999934	-4.06056	1.4858
16851810	NM_016271	RNF138	ring finger protein 138, E3 ubiquitin protein ligase	Homo sapiens ring finger protein 138, E3 ubiquitin protein ligase (RNF138), transcript variant 1, mRNA.	0.596172	4.64758	3.53842	0.00235048	0.999934	-3.8633	1.5117
17063845	NM_018646	TRPV6	transient receptor potential cation channel, subfamily V, member 6	Homo sapiens transient receptor potential cation channel, subfamily V, member 6 (TRPV6), mRNA.	0.596194	3.56653	3.25682	0.00438345	0.999934	-3.94826	1.51172
16810543	NM_014736	KIAA0101	15q22.31	Homo sapiens KIAA0101 (KIAA0101), transcript variant 1, mRNA.	0.602656	3.93029	3.18893	0.00508947	0.999934	-3.9692	1.51851
16934385	NM_203378	MB	myoglobin	Homo sapiens myoglobin (MB), transcript variant 3, mRNA.	0.619202	3.77082	3.38651	0.00329192	0.999934	-3.90874	1.53603
17057494	ENST00000458888	RNU7-76P	RNA, U7 small nuclear 76 pseudogene	ncrna:snRNA chromosome:GRCh37:7:46014976:46015037:-1 gene:ENSG00000239004 gene_biotype:snRNA transcript_biotype:snRNA	0.628384	4.14485	3.36341	0.00346452	0.999934	-3.91573	1.54583
16848453	NM_001159770	SLC39A11	solute carrier family 39 (metal ion transporter), member 11	Homo sapiens solute carrier family 39 (metal ion transporter), member 11 (SLC39A11), transcript variant 1, mRNA.	0.628525	6.28222	3.58046	0.0021409	0.999934	-3.85091	1.54598
16661890	NM_001525	HCRTR1	hypocretin (orexin) receptor 1	Homo sapiens hypocretin (orexin) receptor 1 (HCRTR1), mRNA.	0.635914	4.26229	3.42019	0.00305539	0.999934	-3.89858	1.55392
16728509	NM_005553	KRTAP5-9	keratin associated protein 5-9	Homo sapiens keratin associated protein 5-9 (KRTAP5-9), mRNA.	0.636874	4.57833	2.94499	0.00866674	0.999934	-4.04558	1.55496
16823746	NM_015421	TMEM186	transmembrane protein 186	Homo sapiens transmembrane protein 186 (TMEM186), mRNA.	0.637034	5.08834	3.11373	0.00600175	0.999934	-3.99256	1.55513
16945447	NR_037893	LOC100507032	uncharacterized LOC100507032	Homo sapiens uncharacterized LOC100507032 (LOC100507032), non-coding RNA.	0.640441	5.92587	2.96383	0.00832003	0.999934	-4.03963	1.55881
16698543	NM_001135663	RAB7L1	RAB7, member RAS oncogene family-like 1	Homo sapiens RAB7, member RAS oncogene family-like 1 (RAB7L1), transcript variant 3, mRNA.	0.660628	5.31981	3.49778	0.00257248	0.999934	-3.87536	1.58077
17100109	NM_001001712	LCN10	lipocalin 10	Homo sapiens lipocalin 10 (LCN10), mRNA.	0.690385	4.19698	2.93931	0.00877411	0.999934	-4.04738	1.61371
16815355	ENST00000526464	IL32	interleukin 32	cdna:known chromosome:GRCh37:16:3115370:3119544:1 gene:ENSG00000008517 gene_biotype:protein_coding transcript_biotype:protein_coding	0.698805	4.34931	2.95867	0.00841356	0.999934	-4.04125	1.62316
17061545	NM_005746	NAMPT	nicotinamide phosphoribosyltransferase	Homo sapiens nicotinamide phosphoribosyltransferase (NAMPT), mRNA.	0.760163	3.50788	3.57121	0.00218535	0.999934	-3.85363	1.69368
16770475	NM_001193520	RASAL1	RAS protein activator like 1 (GAP1 like)	Homo sapiens RAS protein activator like 1 (GAP1 like) (RASAL1), transcript variant 1, mRNA.	0.791246	5.58213	3.12804	0.00581668	0.999934	-3.9881	1.73057
16737590	NM_001247987	SYT13	synaptotagmin XIII	Homo sapiens synaptotagmin XIII (SYT13), transcript variant 2, mRNA.	0.80357	5.69491	3.72919	0.0015377	0.999934	-3.80771	1.74542
17017063	NM_001105564	CCHCR1	coiled-coil alpha-helical rod protein 1	Homo sapiens coiled-coil alpha-helical rod protein 1 (CCHCR1), transcript variant 1, mRNA.	0.804634	4.51148	4.77159	0.000152971	0.999934	-3.53713	1.7467
17094598	XM_003403547	LOC644704	ig kappa chain V-I region HK101-like	cdna:pseudogene chromosome:GRCh37:9:70143769:70144419:-1 gene:ENSG00000204780 gene_biotype:pseudogene transcript_biotype:processed_pseudogene	0.826894	4.38424	3.05998	0.00674965	0.999934	-4.00937	1.77386
16665437	NR_036058	MIR3116-1	microRNA 3116-1	Homo sapiens microRNA 3116-1 (MIR3116-1), microRNA.	0.855922	4.31623	3.1759	0.00523726	0.999934	-3.97323	1.80992
17013856	NM_003381	VIP	vasoactive intestinal peptide	Homo sapiens vasoactive intestinal peptide (VIP), transcript variant 1, mRNA.	0.880574	3.85312	3.5601	0.00223997	0.999934	-3.8569	1.84111
16867756	NM_006087	TUBB4A	tubulin, beta 4A class IVa	Homo sapiens tubulin, beta 4A class IVa (TUBB4A), mRNA.	0.893107	7.86658	2.97762	0.00807477	0.999934	-4.03527	1.85717
16673126	NM_001102445	RGS4	regulator of G-protein signaling 4	Homo sapiens regulator of G-protein signaling 4 (RGS4), transcript variant 1, mRNA.	0.913419	4.53072	3.29141	0.00406164	0.999934	-3.93766	1.8835
16778390	ENST00000517003	RN7SKP2	RNA, 7SK small nuclear pseudogene 2	ncrna:misc_RNA chromosome:GRCh37:13:40981259:40981577:-1 gene:ENSG00000252812 gene_biotype:misc_RNA transcript_biotype:misc_RNA	0.942528	3.10756	3.3531	0.00354443	0.999934	-3.91886	1.92189
16962574	NM_001048	SST	somatostatin	Homo sapiens somatostatin (SST), mRNA.	1.0873	5.35674	3.07729	0.00649942	0.999934	-4.00395	2.12476
16817154	ENST00000347898	SLC5A11	solute carrier family 5 (sodium/glucose cotransporter), member 11	cdna:known chromosome:GRCh37:16:24857162:24922949:1 gene:ENSG00000158865 gene_biotype:protein_coding transcript_biotype:protein_coding	1.202	5.48497	3.75784	0.00144265	0.999934	-3.79951	2.30058

## Sheet: C vs Intermediate AD
Probeset_id	GeneID	GeneName	GeneDescription	TranscriptDescription	logFC	AveExpr	t	P.Value	adj.P.Val	B	FC
16738393	NM_001004740	OR5M1	olfactory receptor, family 5, subfamily M, member 1	Homo sapiens olfactory receptor, family 5, subfamily M, member 1 (OR5M1), mRNA.	-1.38217	4.26996	-3.74372	0.00148872	0.999791	-3.8548	0.383643
16798230	NR_003341	SNORD116-27	small nucleolar RNA, C/D box 116-27	Homo sapiens small nucleolar RNA, C/D box 116-27 (SNORD116-27), small nucleolar RNA.	-1.22348	4.76082	-4.44058	0.000316516	0.999791	-3.68084	0.428248
17092848	NM_002169	IFNA5	interferon, alpha 5	Homo sapiens interferon, alpha 5 (IFNA5), mRNA.	-1.21891	3.77617	-2.99259	0.00781644	0.999791	-4.06646	0.429607
16984189	NM_152403	EGFLAM	EGF-like, fibronectin type III and laminin G domains	Homo sapiens EGF-like, fibronectin type III and laminin G domains (EGFLAM), transcript variant 1, mRNA.	-1.06244	5.01032	-3.47097	0.00273014	0.999791	-3.92918	0.47882
16992954	ENST00000515264	ZNF346-IT1	ZNF346 intronic transcript 1 (non-protein coding)	havana:sense_intronic chromosome:GRCh37:5:176478715:176479964:1 gene:ENSG00000251666 gene_biotype:sense_intronic transcript_biotype:sense_intronic	-0.973704	5.02082	-3.96068	0.000918217	0.999791	-3.79806	0.509197
17047247	NR_027777	PMS2P5	postmeiotic segregation increased 2 pseudogene 5	Homo sapiens postmeiotic segregation increased 2 pseudogene 5 (PMS2P5), transcript variant 3, non-coding RNA.	-0.95132	5.44302	-4.41449	0.000335293	0.999791	-3.68691	0.517159
16661192	NM_005517	HMGN2	high mobility group nucleosomal binding domain 2	Homo sapiens high mobility group nucleosomal binding domain 2 (HMGN2), mRNA.	-0.927154	5.1434	-3.6863	0.00169176	0.999791	-3.87019	0.525895
16674267	ENST00000419909	TEX35	testis expressed 35	cdna:known chromosome:GRCh37:1:178482268:178517734:1 gene:ENSG00000240021 gene_biotype:protein_coding transcript_biotype:nonsense_mediated_decay	-0.925804	3.00511	-2.93629	0.00883149	0.999791	-4.08305	0.526387
16976502	ENST00000507529	YTHDC1	YTH domain containing 1	cdna:known chromosome:GRCh37:4:69181573:69184439:-1 gene:ENSG00000083896 gene_biotype:protein_coding transcript_biotype:retained_intron	-0.819866	3.87866	-2.97032	0.00820364	0.999791	-4.07302	0.566494
16685031	NR_037869	LOC653160	uncharacterized LOC653160	Homo sapiens uncharacterized LOC653160 (LOC653160), non-coding RNA.	-0.773077	5.18994	-3.39816	0.00320812	0.999791	-3.94956	0.585168
17115154	NM_080701	TREX2	three prime repair exonuclease 2	Homo sapiens three prime repair exonuclease 2 (TREX2), mRNA.	-0.753055	3.79212	-3.51172	0.00249406	0.999791	-3.91786	0.593346
16729220	ENST00000411081	RN5S344	RNA, 5S ribosomal 344	ncrna:rRNA chromosome:GRCh37:11:75645980:75646083:1 gene:ENSG00000223013 gene_biotype:rRNA transcript_biotype:rRNA	-0.747307	3.51499	-3.4076	0.00314176	0.999791	-3.94691	0.595714
17043177	X58060	SNORD13P2	small nucleolar RNA, C/D box 13 pseudogene 2	H.sapiens U13 snRNA pseudogene U13.32A.	-0.731255	5.76748	-3.40577	0.00315454	0.999791	-3.94742	0.60238
16827120	ENST00000562484	TK2	thymidine kinase 2, mitochondrial	linc-TK2 chr16:-:66585261-66586381	-0.712852	3.98887	-3.76746	0.00141207	0.999791	-3.84849	0.610113
16962763	ENST00000342358	ATP13A5	ATPase type 13A5	cdna:known chromosome:GRCh37:3:192992579:193096632:-1 gene:ENSG00000187527 gene_biotype:protein_coding transcript_biotype:protein_coding	-0.689375	4.50146	-3.42123	0.00304834	0.999791	-3.94308	0.620122
17118028	ENST00000509955	LOC391636	chromosome 9 open reading frame 78 pseudogene	cdna:pseudogene chromosome:GRCh37:4:13978790:13979652:1 gene:ENSG00000224569 gene_biotype:pseudogene transcript_biotype:processed_pseudogene	-0.667621	4.22244	-3.46608	0.00275992	0.999791	-3.93054	0.629544
16813565	AF086261	LOC100507311	uncharacterized LOC100507311	Homo sapiens full length insert cDNA clone ZD42A11.	-0.634932	3.98306	-3.21671	0.00478807	0.999791	-4.00121	0.643971
17056791	NM_003014	SFRP4	secreted frizzled-related protein 4	Homo sapiens secreted frizzled-related protein 4 (SFRP4), mRNA.	-0.623861	5.11692	-3.08338	0.00641353	0.999791	-4.03986	0.648932
16716320	NM_001126049	KLLN	killin, p53-regulated DNA replication inhibitor	Homo sapiens killin, p53-regulated DNA replication inhibitor (KLLN), mRNA.	-0.611245	3.6504	-2.9407	0.00874758	0.999791	-4.08175	0.654632
16679805	ENST00000342927	OR2T2	olfactory receptor, family 2, subfamily T, member 2	cdna:known chromosome:GRCh37:1:248616077:248617130:1 gene:ENSG00000196240 gene_biotype:protein_coding transcript_biotype:protein_coding	-0.610503	4.76457	-3.85033	0.00117406	0.999791	-3.82664	0.654968
16697727	NM_001031725	DDX59	DEAD (Asp-Glu-Ala-Asp) box polypeptide 59	Homo sapiens DEAD (Asp-Glu-Ala-Asp) box polypeptide 59 (DDX59), mRNA.	-0.583901	4.33474	-2.91462	0.00925547	0.999791	-4.08946	0.667158
16937855	NM_001165035	FBLN2	fibulin 2	Homo sapiens fibulin 2 (FBLN2), transcript variant 3, mRNA.	-0.580058	4.55339	-3.16734	0.00533653	0.999791	-4.01546	0.668937
16886287	NR_026904	PABPC1P2	poly(A) binding protein, cytoplasmic 1 pseudogene 2	Homo sapiens poly(A) binding protein, cytoplasmic 1 pseudogene 2 (PABPC1P2), non-coding RNA.	-0.564758	4.14413	-2.95358	0.00850697	0.999791	-4.07795	0.676069
17058335	NM_001145440	TYW1B	tRNA-yW synthesizing protein 1 homolog B (S. cerevisiae)	Homo sapiens tRNA-yW synthesizing protein 1 homolog B (S. cerevisiae) (TYW1B), transcript variant 1, mRNA.	-0.560861	5.2821	-3.01893	0.00738129	0.999791	-4.05872	0.677898
16668109	NR_003023	SCARNA2	small Cajal body-specific RNA 2	Homo sapiens small Cajal body-specific RNA 2 (SCARNA2), guide RNA.	-0.538416	5.10118	-3.65503	0.0018137	0.999791	-3.87863	0.688527
16778005	NM_001243476	STARD13	StAR-related lipid transfer (START) domain containing 13	Homo sapiens StAR-related lipid transfer (START) domain containing 13 (STARD13), transcript variant 4, mRNA.	-0.534865	4.80769	-2.99031	0.00785521	0.999791	-4.06713	0.690223
16746343	ENST00000530957	LOC646543	uncharacterized LOC646543	linc-SPATA19 chr11:-:133778508-133783535	-0.508214	6.80783	-3.37223	0.00339761	0.999791	-3.95687	0.703093
16918473	ENST00000440595	LOC100505490	uncharacterized LOC100505490	havana:lincRNA chromosome:GRCh37:20:32580294:32582161:-1 gene:ENSG00000228265 gene_biotype:lincRNA transcript_biotype:lincRNA	-0.508156	3.98198	-3.07481	0.00653469	0.999791	-4.04236	0.703121
16679569	NR_026586	EFCAB2	EF-hand calcium binding domain 2	Homo sapiens EF-hand calcium binding domain 2 (EFCAB2), transcript variant 3, non-coding RNA.	-0.497912	5.1679	-3.03006	0.00720456	0.999791	-4.05546	0.708131
17105809	ENST00000419165	TMSB15B	thymosin beta 15B	cdna:known chromosome:GRCh37:X:103173479:103220554:1 gene:ENSG00000158427 gene_biotype:protein_coding transcript_biotype:protein_coding	-0.488323	3.61153	-3.12515	0.00585352	0.999791	-4.0277	0.712853
16671133	NM_000427	LOR	loricrin	Homo sapiens loricrin (LOR), mRNA.	-0.445546	4.46001	-2.8995	0.00956277	0.999791	-4.09393	0.734306
16836896	NM_000789	ACE	angiotensin I converting enzyme (peptidyl-dipeptidase A) 1	Homo sapiens angiotensin I converting enzyme (peptidyl-dipeptidase A) 1 (ACE), transcript variant 1, mRNA.	-0.421266	4.41608	-2.92233	0.00910247	0.999791	-4.08718	0.746769
16812087	NM_006383	CIB2	calcium and integrin binding family member 2	Homo sapiens calcium and integrin binding family member 2 (CIB2), mRNA.	-0.392876	4.52712	-3.00434	0.00761932	0.999791	-4.06301	0.76161
16798224	BC080646	SNRPN	small nuclear ribonucleoprotein polypeptide N	Homo sapiens cDNA clone IMAGE:6577956.	-0.367832	10.6212	-2.9209	0.00913052	0.999791	-4.0876	0.774946
16782615	NM_176783	PSME1	proteasome (prosome, macropain) activator subunit 1 (PA28 alpha)	Homo sapiens proteasome (prosome, macropain) activator subunit 1 (PA28 alpha) (PSME1), transcript variant 2, mRNA.	0.362148	6.10671	2.96959	0.0082167	0.999791	-4.07323	1.28534
16734346	NR_024471	MRPL23-AS1	MRPL23 antisense RNA 1 (non-protein coding)	Homo sapiens MRPL23 antisense RNA 1 (non-protein coding) (MRPL23-AS1), non-coding RNA.	0.401236	4.28503	2.94118	0.00873864	0.999791	-4.08161	1.32064
16991210	ENST00000357164	GM2A	GM2 ganglioside activator	cdna:known chromosome:GRCh37:5:150632453:150650001:1 gene:ENSG00000196743 gene_biotype:protein_coding transcript_biotype:protein_coding	0.412841	5.91068	2.88973	0.00976649	0.999791	-4.09683	1.3313
17112710	NM_001168474	TAF7L	TAF7-like RNA polymerase II, TATA box binding protein (TBP)-associated factor, 50kDa	Homo sapiens TAF7-like RNA polymerase II, TATA box binding protein (TBP)-associated factor, 50kDa (TAF7L), transcript variant 2, mRNA.	0.41672	5.1824	2.95349	0.00850869	0.999791	-4.07798	1.33489
16945854	NM_001134422	CDV3	CDV3 homolog (mouse)	Homo sapiens CDV3 homolog (mouse) (CDV3), transcript variant 1, mRNA.	0.440247	7.15625	3.05878	0.00676745	0.999791	-4.04705	1.35684
16966733	NM_023940	RASL11B	RAS-like, family 11, member B	Homo sapiens RAS-like, family 11, member B (RASL11B), mRNA.	0.453424	4.93725	3.02284	0.00731871	0.999791	-4.05757	1.36929
17040618	ENST00000423317	HCG20	HLA complex group 20 (non-protein coding)	cdna:known chromosome:GRCh37:HSCHR6_MHC_DBB:30724987:30750718:1 gene:ENSG00000224923 gene_biotype:processed_transcript transcript_biotype:processed_transcript	0.459286	4.34917	3.36647	0.00344119	0.999791	-3.9585	1.37486
16692435	AK097058	FLJ39739	uncharacterized FLJ39739	linc-FCGR1B-14 chr1:-:143719662-143721171	0.460485	5.89025	3.15924	0.0054322	0.999791	-4.01781	1.376
16712001	NM_001033858	DCLRE1C	DNA cross-link repair 1C	Homo sapiens DNA cross-link repair 1C (DCLRE1C), transcript variant c, mRNA.	0.477787	4.32591	2.95534	0.00847448	0.999791	-4.07743	1.39261
17018299	NM_001142883	IP6K3	inositol hexakisphosphate kinase 3	Homo sapiens inositol hexakisphosphate kinase 3 (IP6K3), transcript variant 2, mRNA.	0.488098	4.84109	3.31415	0.00386293	0.999791	-3.97333	1.40259
17066083	NM_006207	PDGFRL	platelet-derived growth factor receptor-like	Homo sapiens platelet-derived growth factor receptor-like (PDGFRL), mRNA.	0.495143	4.53084	2.88474	0.00987212	0.999791	-4.0983	1.40946
16815528	NM_001127205	HMOX2	heme oxygenase (decycling) 2	Homo sapiens heme oxygenase (decycling) 2 (HMOX2), transcript variant 2, mRNA.	0.51949	6.49363	3.33365	0.00370005	0.999791	-3.96779	1.43345
16745693	NM_138961	ESAM	endothelial cell adhesion molecule	Homo sapiens endothelial cell adhesion molecule (ESAM), mRNA.	0.530848	5.69181	3.09165	0.00629862	0.999791	-4.03745	1.44478
17002612	ENST00000519560	SLIT3	slit homolog 3 (Drosophila)	cdna:known chromosome:GRCh37:5:168088745:168728133:-1 gene:ENSG00000184347 gene_biotype:protein_coding transcript_biotype:protein_coding	0.543665	6.56779	2.97447	0.00813022	0.999791	-4.07179	1.45767
16682225	AY894575	NBPF1	neuroblastoma breakpoint family, member 1	Homo sapiens NBPF1 mRNA, complete cds.	0.55135	7.05911	3.217	0.00478505	0.999791	-4.00113	1.46546
16811847	NM_018285	IMP3	IMP3, U3 small nucleolar ribonucleoprotein, homolog (yeast)	Homo sapiens IMP3, U3 small nucleolar ribonucleoprotein, homolog (yeast) (IMP3), mRNA.	0.562715	3.95243	2.95416	0.0084962	0.999791	-4.07778	1.47705
17057494	ENST00000458888	RNU7-76P	RNA, U7 small nuclear 76 pseudogene	ncrna:snRNA chromosome:GRCh37:7:46014976:46015037:-1 gene:ENSG00000239004 gene_biotype:snRNA transcript_biotype:snRNA	0.563368	4.14485	2.87895	0.00999607	0.999791	-4.10002	1.47772
17017063	NM_001105564	CCHCR1	coiled-coil alpha-helical rod protein 1	Homo sapiens coiled-coil alpha-helical rod protein 1 (CCHCR1), transcript variant 1, mRNA.	0.575207	4.51148	3.25669	0.00438474	0.999791	-3.98973	1.48989
16926932	NM_018943	TUBA8	tubulin, alpha 8	Homo sapiens tubulin, alpha 8 (TUBA8), transcript variant 1, mRNA.	0.589036	6.05457	3.00763	0.00756495	0.999791	-4.06204	1.50424
16661890	NM_001525	HCRTR1	hypocretin (orexin) receptor 1	Homo sapiens hypocretin (orexin) receptor 1 (HCRTR1), mRNA.	0.597929	4.26229	3.07036	0.00659857	0.999791	-4.04366	1.51354
16786548	NM_014239	EIF2B2	eukaryotic translation initiation factor 2B, subunit 2 beta, 39kDa	Homo sapiens eukaryotic translation initiation factor 2B, subunit 2 beta, 39kDa (EIF2B2), mRNA.	0.6013	6.52011	2.96361	0.00832396	0.999791	-4.07499	1.51708
16698543	NM_001135663	RAB7L1	RAB7, member RAS oncogene family-like 1	Homo sapiens RAB7, member RAS oncogene family-like 1 (RAB7L1), transcript variant 3, mRNA.	0.60581	5.31981	3.06238	0.00671447	0.999791	-4.046	1.52183
16942935	NM_018293	ZNF654	zinc finger protein 654	Homo sapiens zinc finger protein 654 (ZNF654), mRNA.	0.629202	5.59718	2.99499	0.00777576	0.999791	-4.06575	1.54671
16797667	NR_040094	LOC348120	uncharacterized LOC348120	Homo sapiens uncharacterized LOC348120 (LOC348120), non-coding RNA.	0.633801	4.07269	2.94566	0.00865422	0.999791	-4.08029	1.55165
17027082	ENST00000383126	HLA-DRB3	major histocompatibility complex, class II, DR beta 3	cdna:known chromosome:GRCh37:HSCHR6_MHC_COX:32411911:32425028:-1 gene:ENSG00000231679 gene_biotype:protein_coding transcript_biotype:protein_coding	0.634923	6.65647	3.28814	0.00409107	0.999791	-3.98074	1.55286
16823746	NM_015421	TMEM186	transmembrane protein 186	Homo sapiens transmembrane protein 186 (TMEM186), mRNA.	0.639334	5.08834	2.98355	0.00797143	0.999791	-4.06912	1.55761
17116681	NM_005840	SPRY3	sprouty homolog 3 (Drosophila)	Homo sapiens sprouty homolog 3 (Drosophila) (SPRY3), mRNA.	0.644169	5.31792	4.08035	0.000703523	0.999791	-3.76775	1.56284
17107481	NM_001012989	UBE2NL	ubiquitin-conjugating enzyme E2N-like	Homo sapiens ubiquitin-conjugating enzyme E2N-like (UBE2NL), mRNA.	0.646129	4.26769	2.93012	0.00895033	0.999791	-4.08488	1.56496
16737590	NM_001247987	SYT13	synaptotagmin XIII	Homo sapiens synaptotagmin XIII (SYT13), transcript variant 2, mRNA.	0.653936	5.69491	2.89743	0.00960544	0.999791	-4.09454	1.57346
16777190	NM_001110219	GJB6	gap junction protein, beta 6, 30kDa	Homo sapiens gap junction protein, beta 6, 30kDa (GJB6), transcript variant 1, mRNA.	0.690382	5.14756	3.03894	0.00706662	0.999791	-4.05286	1.61371
16933865	NM_001257378	SEC14L3	SEC14-like 3 (S. cerevisiae)	Homo sapiens SEC14-like 3 (S. cerevisiae) (SEC14L3), transcript variant 2, mRNA.	0.733335	3.50831	3.09572	0.00624287	0.999791	-4.03626	1.66248
16874533	NR_002798	NAPSB	napsin B aspartic peptidase pseudogene	Homo sapiens napsin B aspartic peptidase pseudogene (NAPSB), non-coding RNA.	0.768721	4.91858	3.25486	0.00440242	0.999791	-3.99026	1.70376
16848453	NM_001159770	SLC39A11	solute carrier family 39 (metal ion transporter), member 11	Homo sapiens solute carrier family 39 (metal ion transporter), member 11 (SLC39A11), transcript variant 1, mRNA.	0.768983	6.28222	4.18235	0.000560807	0.999791	-3.74247	1.70407
16860824	NR_024018	ZNF30	zinc finger protein 30	Homo sapiens zinc finger protein 30 (ZNF30), transcript variant 4, non-coding RNA.	0.784218	3.81339	3.11009	0.00604971	0.999791	-4.03208	1.72216
16988781	NM_001127385	CTXN3	cortexin 3	Homo sapiens cortexin 3 (CTXN3), transcript variant 2, mRNA.	0.80615	4.63019	3.17028	0.00530223	0.999791	-4.01461	1.74854
17058394	NR_003664	SPDYE8P	speedy homolog E8 (Xenopus laevis), pseudogene	Homo sapiens speedy homolog E8 (Xenopus laevis), pseudogene (SPDYE8P), non-coding RNA.	0.811186	4.98082	4.21218	0.000524858	0.999791	-3.73517	1.75465
17011683	NM_138408	GTF3C6	general transcription factor IIIC, polypeptide 6, alpha 35kDa	Homo sapiens general transcription factor IIIC, polypeptide 6, alpha 35kDa (GTF3C6), mRNA.	0.812673	5.34933	2.93519	0.00885259	0.999791	-4.08338	1.75646
17115669	NM_020994	CTAG2	cancer/testis antigen 2	Homo sapiens cancer/testis antigen 2 (CTAG2), transcript variant 2, mRNA.	0.829032	4.80918	2.89806	0.00959242	0.999791	-4.09436	1.77649
16697025	ENST00000367556	RGS8	regulator of G-protein signaling 8	cdna:known chromosome:GRCh37:1:182615870:182640988:-1 gene:ENSG00000135824 gene_biotype:protein_coding transcript_biotype:protein_coding	0.832483	6.10812	3.66378	0.00177871	0.999791	-3.87626	1.78075
17033604	BC071659	HLA-DRA	major histocompatibility complex, class II, DR alpha	Homo sapiens major histocompatibility complex, class II, DR alpha, mRNA (cDNA clone MGC:87851 IMAGE:5162925), complete cds.	0.855963	7.91214	2.9325	0.00890435	0.999791	-4.08417	1.80997
17035880	BC071659	HLA-DRA	major histocompatibility complex, class II, DR alpha	Homo sapiens major histocompatibility complex, class II, DR alpha, mRNA (cDNA clone MGC:87851 IMAGE:5162925), complete cds.	0.8613	7.92922	2.95713	0.00844176	0.999791	-4.0769	1.81667
17038596	BC071659	HLA-DRA	major histocompatibility complex, class II, DR alpha	Homo sapiens major histocompatibility complex, class II, DR alpha, mRNA (cDNA clone MGC:87851 IMAGE:5162925), complete cds.	0.8613	7.92922	2.95713	0.00844176	0.999791	-4.0769	1.81667
17041225	BC071659	HLA-DRA	major histocompatibility complex, class II, DR alpha	Homo sapiens major histocompatibility complex, class II, DR alpha, mRNA (cDNA clone MGC:87851 IMAGE:5162925), complete cds.	0.8613	7.92922	2.95713	0.00844176	0.999791	-4.0769	1.81667
17100109	NM_001001712	LCN10	lipocalin 10	Homo sapiens lipocalin 10 (LCN10), mRNA.	0.870199	4.19698	3.5372	0.0023569	0.999791	-3.91083	1.82791
17104098	ENST00000374968	PAGE2	P antigen family, member 2 (prostate associated)	cdna:known chromosome:GRCh37:X:55115441:55119275:1 gene:ENSG00000234068 gene_biotype:protein_coding transcript_biotype:protein_coding	0.942499	3.81717	3.01765	0.00740189	0.999791	-4.0591	1.92185
17076273	NR_003671	LOC728024	chromosome X open reading frame 56 pseudogene	Homo sapiens chromosome X open reading frame 56 pseudogene (LOC728024), non-coding RNA.	0.989579	3.65963	3.48666	0.00263673	0.999791	-3.92482	1.98561
17031139	BC071659	HLA-DRA	major histocompatibility complex, class II, DR alpha	Homo sapiens major histocompatibility complex, class II, DR alpha, mRNA (cDNA clone MGC:87851 IMAGE:5162925), complete cds.	1.06296	7.70574	4.15262	0.000599092	0.999791	-3.74978	2.08922
16817154	ENST00000347898	SLC5A11	solute carrier family 5 (sodium/glucose cotransporter), member 11	cdna:known chromosome:GRCh37:16:24857162:24922949:1 gene:ENSG00000158865 gene_biotype:protein_coding transcript_biotype:protein_coding	1.20431	5.48497	3.59468	0.00207425	0.999791	-3.89505	2.30427
17007257	NM_019111	HLA-DRA	major histocompatibility complex, class II, DR alpha	Homo sapiens major histocompatibility complex, class II, DR alpha (HLA-DRA), mRNA.	1.45343	9.18563	4.31532	0.000417559	0.999791	-3.71031	2.73859

## Sheet: C VS High AD
Probeset_id	GeneID	GeneName	GeneDescription	TranscriptDescription	logFC	AveExpr	t	P.Value	adj.P.Val	B	FC
16935620	BC053540	RRP7B	ribosomal RNA processing 7 homolog B (S. cerevisiae)	Homo sapiens ribosomal RNA processing 7 homolog B (S. cerevisiae), mRNA (cDNA clone IMAGE:5588353), containing frame-shift errors.	-3.084	3.94117	-4.10552	0.000665217	0.999268	-3.62914	0.11793
16892521	NR_003008	SCARNA5	small Cajal body-specific RNA 5	Homo sapiens small Cajal body-specific RNA 5 (SCARNA5), guide RNA.	-1.95381	7.60723	-2.887	0.00982417	0.999268	-4.0212	0.258133
16699507	NR_002994	SNORA36B	small nucleolar RNA, H/ACA box 36B	Homo sapiens small nucleolar RNA, H/ACA box 36B (SNORA36B), small nucleolar RNA.	-1.36027	3.9364	-3.83336	0.00121929	0.999268	-3.71053	0.389509
16729220	ENST00000411081	RN5S344	RNA, 5S ribosomal 344	ncrna:rRNA chromosome:GRCh37:11:75645980:75646083:1 gene:ENSG00000223013 gene_biotype:rRNA transcript_biotype:rRNA	-1.27081	3.51499	-6.06934	9.82276e-06	0.276665	-3.16746	0.414428
16933114	NM_000853	GSTT1	glutathione S-transferase theta 1	Homo sapiens glutathione S-transferase theta 1 (GSTT1), mRNA.	-1.06013	6.00248	-3.14356	0.00562226	0.999268	-3.9336	0.479587
16798230	NR_003341	SNORD116-27	small nucleolar RNA, C/D box 116-27	Homo sapiens small nucleolar RNA, C/D box 116-27 (SNORD116-27), small nucleolar RNA.	-0.897703	4.76082	-3.41262	0.00310706	0.999268	-3.84406	0.536741
17094671	AK098218	PGM5-AS1	PGM5 antisense RNA 1 (non-protein coding)	linc-ANKRD20A4-2 chr9:+:69065475-69107146	-0.882236	4.08456	-3.24378	0.00451116	0.999268	-3.89992	0.542526
17100695	AF284753	UIMC1	ubiquitin interaction motif containing 1	Homo sapiens X2HRIP110 (X2HRIP110) mRNA, complete cds.	-0.875353	8.8188	-3.16522	0.00536145	0.999268	-3.92629	0.54512
16999472	BX648677	FLJ33630	uncharacterized LOC644873	ensembl_havana_lincrna:lincRNA chromosome:GRCh37:5:127338387:127339680:-1 gene:ENSG00000245937 gene_biotype:lincRNA transcript_biotype:processed_transcript	-0.869089	4.35637	-3.90671	0.00103551	0.999268	-3.68819	0.547492
16984189	NM_152403	EGFLAM	EGF-like, fibronectin type III and laminin G domains	Homo sapiens EGF-like, fibronectin type III and laminin G domains (EGFLAM), transcript variant 1, mRNA.	-0.862248	5.01032	-2.95046	0.00856474	0.999268	-3.99938	0.550095
16976502	ENST00000507529	YTHDC1	YTH domain containing 1	cdna:known chromosome:GRCh37:4:69181573:69184439:-1 gene:ENSG00000083896 gene_biotype:protein_coding transcript_biotype:retained_intron	-0.814255	3.87866	-3.08982	0.00632388	0.999268	-3.9518	0.568702
16989544	ENST00000513418	SMAD5	SMAD family member 5	linc-MYOT-4 chr5:+:135522562-135524381	-0.812123	4.72548	-4.10781	0.000661838	0.999268	-3.62847	0.569543
17118028	ENST00000509955	LOC391636	chromosome 9 open reading frame 78 pseudogene	cdna:pseudogene chromosome:GRCh37:4:13978790:13979652:1 gene:ENSG00000224569 gene_biotype:pseudogene transcript_biotype:processed_pseudogene	-0.797899	4.22244	-4.33879	0.000396405	0.999268	-3.56274	0.575186
16782122	BC035680	TRAJ17	T cell receptor alpha joining 17	hg18 chr14:22,012,293-22,086,407 M18204.1 (Human mutant T-cell receptor alpha chain mRNA, clone 147	-0.750105	4.90042	-3.5537	0.00227204	0.999268	-3.79832	0.59456
17115154	NM_080701	TREX2	three prime repair exonuclease 2	Homo sapiens three prime repair exonuclease 2 (TREX2), mRNA.	-0.722682	3.79212	-3.52983	0.00239579	0.999268	-3.80599	0.60597
16679665	NR_015422	LOC149134	uncharacterized LOC149134	Homo sapiens uncharacterized LOC149134 (LOC149134), non-coding RNA.	-0.69466	4.48878	-3.00777	0.00756269	0.999268	-3.97975	0.617855
16885411	NM_001161415	GPR17	G protein-coupled receptor 17	Homo sapiens G protein-coupled receptor 17 (GPR17), transcript variant 1, mRNA.	-0.690665	4.9516	-3.28881	0.00408508	0.999268	-3.88491	0.619568
16869141	NM_005815	ZNF443	zinc finger protein 443	Homo sapiens zinc finger protein 443 (ZNF443), mRNA.	-0.690154	3.62333	-2.91732	0.0092015	0.999268	-4.01076	0.619787
16975999	NR_027153	RPL21P44	ribosomal protein L21 pseudogene 44	Homo sapiens ribosomal protein L21 pseudogene 44 (RPL21P44), non-coding RNA.	-0.670824	4.67717	-3.29678	0.00401384	0.999268	-3.88226	0.628148
16713428	NM_006955	ZNF33B	zinc finger protein 33B	Homo sapiens zinc finger protein 33B (ZNF33B), mRNA.	-0.662182	5.05547	-2.90101	0.0095316	0.999268	-4.01638	0.631922
16949911	AK128346	LOC440993	uncharacterized LOC440993	Homo sapiens cDNA FLJ46488 fis, clone THYMU3026869.	-0.645213	6.58045	-3.56796	0.00220117	0.999268	-3.79375	0.639398
16743354	ENST00000409977	VSTM5	V-set and transmembrane domain containing 5	cdna:known chromosome:GRCh37:11:93551398:93583697:-1 gene:ENSG00000214376 gene_biotype:protein_coding transcript_biotype:protein_coding	-0.633063	4.17909	-3.4476	0.00287531	0.999268	-3.83263	0.644806
17051342	NM_001195150	LOC100130705	uncharacterized LOC100130705	Homo sapiens uncharacterized LOC100130705 (LOC100130705), mRNA.	-0.61566	4.76748	-3.32419	0.00377822	0.999268	-3.87317	0.652631
16668109	NR_003023	SCARNA2	small Cajal body-specific RNA 2	Homo sapiens small Cajal body-specific RNA 2 (SCARNA2), guide RNA.	-0.615033	5.10118	-4.37305	0.000367465	0.999268	-3.55326	0.652915
17093620	NM_032634	PIGO	phosphatidylinositol glycan anchor biosynthesis, class O	Homo sapiens phosphatidylinositol glycan anchor biosynthesis, class O (PIGO), transcript variant 1, mRNA.	-0.614706	5.50996	-4.20588	0.000532254	0.999268	-3.60018	0.653063
16750934	NR_027499	BCDIN3D-AS1	BCDIN3D antisense RNA 1 (non-protein coding)	Homo sapiens BCDIN3D antisense RNA 1 (non-protein coding) (BCDIN3D-AS1), transcript variant 1, non-coding RNA.	-0.59171	3.7177	-3.49132	0.00260959	0.999268	-3.81843	0.663556
16819926	NM_001190201	CES4A	carboxylesterase 4A	Homo sapiens carboxylesterase 4A (CES4A), transcript variant 3, mRNA.	-0.589746	6.7535	-2.95039	0.00856605	0.999268	-3.9994	0.66446
16724215	NM_005456	MAPK8IP1	mitogen-activated protein kinase 8 interacting protein 1	Homo sapiens mitogen-activated protein kinase 8 interacting protein 1 (MAPK8IP1), mRNA.	-0.586598	5.39037	-3.16376	0.00537861	0.999268	-3.92679	0.665911
16737715	NM_000741	CHRM4	cholinergic receptor, muscarinic 4	Homo sapiens cholinergic receptor, muscarinic 4 (CHRM4), mRNA.	-0.583061	5.44156	-3.28686	0.00410264	0.999268	-3.88556	0.667546
16812735	ENST00000565513	LOC100505661	uncharacterized LOC100505661	cdna:known chromosome:GRCh37:15:83782369:83783318:-1 gene:ENSG00000260579 gene_biotype:antisense transcript_biotype:antisense	-0.561795	5.58521	-3.02373	0.00730452	0.999268	-3.9743	0.677459
16751967	NR_026655	FLJ12825	uncharacterized LOC440101	Homo sapiens uncharacterized LOC440101 (FLJ12825), non-coding RNA.	-0.549407	4.15776	-3.59035	0.00209431	0.999268	-3.78659	0.683301
16827120	ENST00000562484	TK2	thymidine kinase 2, mitochondrial	linc-TK2 chr16:-:66585261-66586381	-0.546899	3.98887	-3.02739	0.00724655	0.999268	-3.97305	0.68449
17082937	NM_001029976	ZNF16	zinc finger protein 16	Homo sapiens zinc finger protein 16 (ZNF16), transcript variant 2, mRNA.	-0.535514	4.894	-3.15947	0.00542946	0.999268	-3.92823	0.689913
17042989	AK024457	LOC100288594	uncharacterized LOC100288594	linc-LFNG chr7:+:2482208-2488305	-0.534697	5.71564	-3.00563	0.00759805	0.999268	-3.98048	0.690303
16757831	NM_207311	CCDC64	coiled-coil domain containing 64	Homo sapiens coiled-coil domain containing 64 (CCDC64), mRNA.	-0.521585	5.58285	-3.32866	0.00374106	0.999268	-3.87169	0.696606
16970673	NM_199320	PHF17	PHD finger protein 17	Homo sapiens PHD finger protein 17 (PHF17), transcript variant L, mRNA.	-0.517276	5.12927	-3.1195	0.00592646	0.999268	-3.94174	0.69869
16880736	NM_015147	CEP68	centrosomal protein 68kDa	Homo sapiens centrosomal protein 68kDa (CEP68), mRNA.	-0.514553	6.4638	-3.49627	0.00258111	0.999268	-3.81683	0.70001
16873127	NM_003425	ZNF45	zinc finger protein 45	Homo sapiens zinc finger protein 45 (ZNF45), mRNA.	-0.505049	4.24361	-3.32483	0.00377286	0.999268	-3.87296	0.704637
16735366	NR_073006	LMO1	LIM domain only 1 (rhombotin 1)	Homo sapiens LIM domain only 1 (rhombotin 1) (LMO1), transcript variant 3, non-coding RNA.	-0.493822	4.09216	-3.14563	0.00559677	0.999268	-3.9329	0.710141
16678886	NM_173508	SLC35F3	solute carrier family 35, member F3	Homo sapiens solute carrier family 35, member F3 (SLC35F3), mRNA.	-0.491596	6.25073	-2.87914	0.00999201	0.999268	-4.02391	0.711238
16910529	ENST00000420272	LOC100505565	uncharacterized LOC100505565	cdna:known chromosome:GRCh37:2:242750793:242753111:-1 gene:ENSG00000224272 gene_biotype:antisense transcript_biotype:antisense	-0.490245	5.09595	-3.46132	0.0027892	0.999268	-3.82817	0.711904
16993704	ENST00000408966	C5orf55	chromosome 5 open reading frame 55	cdna:known chromosome:GRCh37:5:441645:443258:-1 gene:ENSG00000221990 gene_biotype:protein_coding transcript_biotype:protein_coding	-0.484865	5.10284	-2.94881	0.0085953	0.999268	-3.99994	0.714564
16875145	NM_198893	ZNF160	zinc finger protein 160	Homo sapiens zinc finger protein 160 (ZNF160), transcript variant 2, mRNA.	-0.470909	5.32279	-3.14086	0.00565558	0.999268	-3.93451	0.72151
17055295	NM_001135924	VWDE	von Willebrand factor D and EGF domains	Homo sapiens von Willebrand factor D and EGF domains (VWDE), mRNA.	-0.463164	4.32048	-3.11078	0.00604055	0.999268	-3.94469	0.725393
17045599	NM_014063	DBNL	drebrin-like	Homo sapiens drebrin-like (DBNL), transcript variant 1, mRNA.	-0.461226	7.73875	-3.21271	0.00483033	0.999268	-3.91033	0.726369
16877007	NM_001177716	KLF11	Kruppel-like factor 11	Homo sapiens Kruppel-like factor 11 (KLF11), transcript variant 2, mRNA.	-0.457096	5.30485	-2.91502	0.00924745	0.999268	-4.01156	0.728451
17016918	NM_003587	DHX16	DEAH (Asp-Glu-Ala-His) box polypeptide 16	Homo sapiens DEAH (Asp-Glu-Ala-His) box polypeptide 16 (DHX16), transcript variant 1, mRNA.	-0.450397	5.89025	-3.42719	0.00300835	0.999268	-3.83929	0.731842
16745380	NM_203285	PVRL1	poliovirus receptor-related 1 (herpesvirus entry mediator C)	Homo sapiens poliovirus receptor-related 1 (herpesvirus entry mediator C) (PVRL1), transcript variant 2, mRNA.	-0.446418	5.33237	-3.0287	0.00722592	0.999268	-3.9726	0.733863
16823212	NR_026864	PRSS30P	protease, serine, 30 homolog (mouse), pseudogene	Homo sapiens protease, serine, 30 homolog (mouse), pseudogene (PRSS30P), non-coding RNA.	-0.4356	4.25027	-3.12883	0.00580656	0.999268	-3.93858	0.739386
16711909	NM_018027	FRMD4A	FERM domain containing 4A	Homo sapiens FERM domain containing 4A (FRMD4A), mRNA.	-0.433086	6.84388	-2.9479	0.00861228	0.999268	-4.00026	0.740676
16849217	NM_022066	UBE2O	ubiquitin-conjugating enzyme E2O	Homo sapiens ubiquitin-conjugating enzyme E2O (UBE2O), mRNA.	-0.429742	6.6712	-2.93052	0.00894257	0.999268	-4.00623	0.742395
17041669	NM_003587	DHX16	DEAH (Asp-Glu-Ala-His) box polypeptide 16	Homo sapiens DEAH (Asp-Glu-Ala-His) box polypeptide 16 (DHX16), transcript variant 1, mRNA.	-0.429271	5.90131	-3.32587	0.00376423	0.999268	-3.87262	0.742637
17039085	NM_003587	DHX16	DEAH (Asp-Glu-Ala-His) box polypeptide 16	Homo sapiens DEAH (Asp-Glu-Ala-His) box polypeptide 16 (DHX16), transcript variant 1, mRNA.	-0.417265	5.8859	-3.0722	0.00657203	0.999268	-3.95778	0.748843
17028809	NM_003587	DHX16	DEAH (Asp-Glu-Ala-His) box polypeptide 16	Homo sapiens DEAH (Asp-Glu-Ala-His) box polypeptide 16 (DHX16), transcript variant 1, mRNA.	-0.409338	5.88719	-3.09068	0.00631206	0.999268	-3.95151	0.752969
17031588	NM_003587	DHX16	DEAH (Asp-Glu-Ala-His) box polypeptide 16	Homo sapiens DEAH (Asp-Glu-Ala-His) box polypeptide 16 (DHX16), transcript variant 1, mRNA.	-0.409338	5.88719	-3.09068	0.00631206	0.999268	-3.95151	0.752969
17034042	NM_003587	DHX16	DEAH (Asp-Glu-Ala-His) box polypeptide 16	Homo sapiens DEAH (Asp-Glu-Ala-His) box polypeptide 16 (DHX16), transcript variant 1, mRNA.	-0.409338	5.88719	-3.09068	0.00631206	0.999268	-3.95151	0.752969
17036309	NM_003587	DHX16	DEAH (Asp-Glu-Ala-His) box polypeptide 16	Homo sapiens DEAH (Asp-Glu-Ala-His) box polypeptide 16 (DHX16), transcript variant 1, mRNA.	-0.409338	5.88719	-3.09068	0.00631206	0.999268	-3.95151	0.752969
17058936	NM_012230	POMZP3	POM121 and ZP3 fusion	Homo sapiens POM121 and ZP3 fusion (POMZP3), transcript variant 1, mRNA.	-0.4068	5.93958	-3.02798	0.00723723	0.999268	-3.97285	0.754295
16867212	NM_001961	EEF2	eukaryotic translation elongation factor 2	Homo sapiens eukaryotic translation elongation factor 2 (EEF2), mRNA.	-0.336992	9.42603	-2.91553	0.00923721	0.999268	-4.01138	0.79169
16771303	NM_016399	TRIAP1+C134C105:CC105:C132	TP53 regulated inhibitor of apoptosis 1	Homo sapiens TP53 regulated inhibitor of apoptosis 1 (TRIAP1), mRNA.	0.436416	3.88859	2.89343	0.00968879	0.999268	-4.01899	1.35324
16692435	AK097058	FLJ39739	uncharacterized FLJ39739	linc-FCGR1B-14 chr1:-:143719662-143721171	0.455497	5.89025	3.27315	0.0042286	0.999268	-3.89013	1.37126
16740752	ENST00000359957	BRMS1	breast cancer metastasis suppressor 1	cdna:known chromosome:GRCh37:11:66104810:66112596:-1 gene:ENSG00000174744 gene_biotype:protein_coding transcript_biotype:protein_coding	0.457705	5.13841	3.12857	0.00580993	0.999268	-3.93867	1.37336
17018299	NM_001142883	IP6K3	inositol hexakisphosphate kinase 3	Homo sapiens inositol hexakisphosphate kinase 3 (IP6K3), transcript variant 2, mRNA.	0.464995	4.84109	3.30694	0.0039249	0.999268	-3.87889	1.38031
16873296	NM_001142502	PPP1R13L	protein phosphatase 1, regulatory subunit 13 like	Homo sapiens protein phosphatase 1, regulatory subunit 13 like (PPP1R13L), transcript variant 1, mRNA.	0.492029	5.24989	3.58216	0.0021328	0.999268	-3.78921	1.40642
16764305	NM_001270399	TUBA1A	tubulin, alpha 1a	Homo sapiens tubulin, alpha 1a (TUBA1A), transcript variant 2, mRNA.	0.521233	5.73205	2.91489	0.00924996	0.999268	-4.0116	1.43518
16745693	NM_138961	ESAM	endothelial cell adhesion molecule	Homo sapiens endothelial cell adhesion molecule (ESAM), mRNA.	0.527089	5.69181	3.21527	0.00480328	0.999268	-3.90947	1.44102
16704096	NR_045000	ACTR3BP5	ARP3 actin-related protein 3 homolog B (yeast) pseudogene 5	cdna:known chromosome:GRCh37:16:33365116:33366813:-1 gene:ENSG00000261405 gene_biotype:pseudogene transcript_biotype:processed_transcript	0.534868	5.63301	3.0307	0.00719454	0.999268	-3.97192	1.44881
17118140	NR_046368	HP07349	uncharacterized LOC100652853	Homo sapiens uncharacterized LOC100652853 (HP07349), non-coding RNA.	0.554616	5.40641	3.62872	0.00192302	0.999268	-3.77438	1.46878
17017063	NM_001105564	CCHCR1	coiled-coil alpha-helical rod protein 1	Homo sapiens coiled-coil alpha-helical rod protein 1 (CCHCR1), transcript variant 1, mRNA.	0.555782	4.51148	3.29586	0.00402201	0.999268	-3.88257	1.46996
16858417	ENST00000252453	C19orf80	chromosome 19 open reading frame 80	cdna:known chromosome:GRCh37:19:11350295:11352618:1 gene:ENSG00000130173 gene_biotype:protein_coding transcript_biotype:protein_coding	0.559458	4.48245	2.98134	0.00800985	0.999268	-3.98879	1.47372
16778433	NM_172373	ELF1	E74-like factor 1 (ets domain transcription factor)	Homo sapiens E74-like factor 1 (ets domain transcription factor) (ELF1), transcript variant 1, mRNA.	0.565487	7.47995	3.18859	0.00509327	0.999268	-3.91843	1.47989
16666738	NM_001554	CYR61	cysteine-rich, angiogenic inducer, 61	Homo sapiens cysteine-rich, angiogenic inducer, 61 (CYR61), mRNA.	0.584964	5.06167	3.07772	0.00649324	0.999268	-3.95591	1.5
16691403	NM_001779	CD58	CD58 molecule	Homo sapiens CD58 molecule (CD58), transcript variant 1, mRNA.	0.610861	4.65494	3.06463	0.00668154	0.999268	-3.96036	1.52717
17064135	NM_004911	PDIA4	protein disulfide isomerase family A, member 4	Homo sapiens protein disulfide isomerase family A, member 4 (PDIA4), mRNA.	0.615265	5.96199	3.12569	0.00584672	0.999268	-3.93964	1.53184
16692620	ENST00000369161	HIST2H2AA4	histone cluster 2, H2aa4	cdna:known chromosome:GRCh37:1:149813505:149814478:-1 gene:ENSG00000183558 gene_biotype:protein_coding transcript_biotype:protein_coding	0.61601	4.58553	2.94728	0.00862394	0.999268	-4.00047	1.53263
16734346	NR_024471	MRPL23-AS1	MRPL23 antisense RNA 1 (non-protein coding)	Homo sapiens MRPL23 antisense RNA 1 (non-protein coding) (MRPL23-AS1), non-coding RNA.	0.6162	4.28503	4.73102	0.000167153	0.999268	-3.45832	1.53283
16892288	NM_000751	CHRND	cholinergic receptor, nicotinic, delta (muscle)	Homo sapiens cholinergic receptor, nicotinic, delta (muscle) (CHRND), transcript variant 1, mRNA.	0.61933	4.21373	3.78601	0.00135491	0.999268	-3.72511	1.53616
16854064	NM_002828	PTPN2	protein tyrosine phosphatase, non-receptor type 2	Homo sapiens protein tyrosine phosphatase, non-receptor type 2 (PTPN2), transcript variant 1, mRNA.	0.623912	5.13076	3.00117	0.00767201	0.999268	-3.982	1.54105
16930182	NM_145298	APOBEC3F	apolipoprotein B mRNA editing enzyme, catalytic polypeptide-like 3F	Homo sapiens apolipoprotein B mRNA editing enzyme, catalytic polypeptide-like 3F (APOBEC3F), transcript variant 1, mRNA.	0.65499	4.91601	2.89017	0.00975719	0.999268	-4.02011	1.5746
16806063	XM_496041	LOC440243	Putative golgin subfamily A member 6-like protein 6	cdna:pseudogene chromosome:GRCh37:15:23417958:23421818:-1 gene:ENSG00000259233 gene_biotype:pseudogene transcript_biotype:unprocessed_pseudogene	0.661909	3.98119	3.00081	0.0076781	0.999268	-3.98213	1.58218
16743890	NM_001257118	CASP1	caspase 1, apoptosis-related cysteine peptidase	Homo sapiens caspase 1, apoptosis-related cysteine peptidase (CASP1), transcript variant 6, mRNA.	0.665443	4.89681	3.04599	0.00695877	0.999268	-3.9667	1.58606
17101279	NR_038428	CXorf28	chromosome X open reading frame 28	Homo sapiens chromosome X open reading frame 28 (CXorf28), non-coding RNA.	0.678225	3.67871	2.90345	0.0094814	0.999268	-4.01553	1.60017
16852683	ENST00000316660	PMAIP1	phorbol-12-myristate-13-acetate-induced protein 1	cdna:known chromosome:GRCh37:18:57567180:57571538:1 gene:ENSG00000141682 gene_biotype:protein_coding transcript_biotype:protein_coding	0.682843	3.60611	3.3534	0.00354208	0.999268	-3.86352	1.6053
16693357	ENST00000392653	SPRR2A	small proline-rich protein 2A	cdna:known chromosome:GRCh37:1:153028589:153030013:-1 gene:ENSG00000241794 gene_biotype:protein_coding transcript_biotype:protein_coding	0.712761	4.65744	3.42447	0.00302652	0.999268	-3.84018	1.63894
17095564	NR_036252	MIR4289	microRNA 4289	Homo sapiens microRNA 4289 (MIR4289), microRNA.	0.714217	4.74553	2.96409	0.00831523	0.999268	-3.9947	1.64059
16785474	NR_039855	MIR4706	microRNA 4706	Homo sapiens microRNA 4706 (MIR4706), microRNA.	0.747164	3.97574	3.01883	0.00738297	0.999268	-3.97597	1.67849
16729128	ENST00000524558	SERPINH1	serpin peptidase inhibitor, clade H (heat shock protein 47), member 1, (collagen binding protein 1)	cdna:known chromosome:GRCh37:11:75273415:75283827:1 gene:ENSG00000149257 gene_biotype:protein_coding transcript_biotype:protein_coding	0.749317	5.42077	3.73739	0.00150987	0.999268	-3.7402	1.681
17023697	NR_028511	TAAR3	trace amine associated receptor 3 (gene/pseudogene)	Homo sapiens trace amine associated receptor 3 (gene/pseudogene) (TAAR3), non-coding RNA.	0.76591	4.77059	3.82999	0.00122849	0.999268	-3.71157	1.70044
16983157	NR_003689	SNORD123	small nucleolar RNA, C/D box 123	Homo sapiens small nucleolar RNA, C/D box 123 (SNORD123), small nucleolar RNA.	0.801253	3.92898	3.47572	0.00270151	0.999268	-3.82349	1.74261
17030833	ENST00000450744	HSPA1B	heat shock 70kDa protein 1B	cdna:known chromosome:GRCh37:HSCHR6_MHC_APD:31806879:31809393:1 gene:ENSG00000232804 gene_biotype:protein_coding transcript_biotype:protein_coding	0.845063	9.17173	2.98498	0.00794677	0.999268	-3.98755	1.79634
16996345	ENST00000390963	RN5S185	RNA, 5S ribosomal 185	ncrna:rRNA chromosome:GRCh37:5:55556160:55556273:-1 gene:ENSG00000212265 gene_biotype:rRNA transcript_biotype:rRNA	0.864824	3.76425	3.08971	0.00632543	0.999268	-3.95184	1.82112
16689332	NM_002053	GBP1	guanylate binding protein 1, interferon-inducible	Homo sapiens guanylate binding protein 1, interferon-inducible (GBP1), mRNA.	0.866601	4.67715	3.17134	0.0052899	0.999268	-3.92423	1.82336
16817154	ENST00000347898	SLC5A11	solute carrier family 5 (sodium/glucose cotransporter), member 11	cdna:known chromosome:GRCh37:16:24857162:24922949:1 gene:ENSG00000158865 gene_biotype:protein_coding transcript_biotype:protein_coding	0.921628	5.48497	2.88131	0.00994541	0.999268	-4.02316	1.89425
16896315	ENST00000390902	RN5S91	RNA, 5S ribosomal 91	ncrna:rRNA chromosome:GRCh37:2:33510836:33510954:-1 gene:ENSG00000212204 gene_biotype:rRNA transcript_biotype:rRNA	0.94749	3.81189	2.90557	0.00943805	0.999268	-4.0148	1.92851
16848453	NM_001159770	SLC39A11	solute carrier family 39 (metal ion transporter), member 11	Homo sapiens solute carrier family 39 (metal ion transporter), member 11 (SLC39A11), transcript variant 1, mRNA.	0.986977	6.28222	5.62241	2.47334e-05	0.276665	-3.25397	1.98203
17100109	NM_001001712	LCN10	lipocalin 10	Homo sapiens lipocalin 10 (LCN10), mRNA.	1.00511	4.19698	4.27925	0.000452297	0.999268	-3.57939	2.0071
17011939	BC146842	FAM26F	family with sequence similarity 26, member F	Homo sapiens family with sequence similarity 26, member F, mRNA (cDNA clone MGC:181945 IMAGE:9056770), complete cds.	1.06053	5.20433	3.56897	0.00219626	0.999268	-3.79343	2.0857
16679755	NM_001005522	OR2T8	olfactory receptor, family 2, subfamily T, member 8	Homo sapiens olfactory receptor, family 2, subfamily T, member 8 (OR2T8), mRNA.	1.06747	3.46267	3.69465	0.00166061	0.999268	-3.75357	2.09575
16782108	ENST00000390530	TRAJ7	T cell receptor alpha joining 7	cdna:known chromosome:GRCh37:14:23006567:23006625:1 gene:ENSG00000211882 gene_biotype:TR_J_gene transcript_biotype:TR_J_gene	1.10296	3.53507	3.18757	0.00510479	0.999268	-3.91877	2.14795
17006881	ENST00000542758	HSPA1B	heat shock 70kDa protein 1B	cdna:known chromosome:GRCh37:6:31795512:31798031:1 gene:ENSG00000204388 gene_biotype:protein_coding transcript_biotype:protein_coding	1.10663	9.05482	3.17895	0.00520228	0.999268	-3.92167	2.15343
16796262	NM_001002236	SERPINA1	serpin peptidase inhibitor, clade A (alpha-1 antiproteinase, antitrypsin), member 1	Homo sapiens serpin peptidase inhibitor, clade A (alpha-1 antiproteinase, antitrypsin), member 1 (SERPINA1), transcript variant 2, mRNA.	1.10736	5.32243	2.97789	0.00807005	0.999268	-3.98997	2.15451
17028007	NM_005346	HSPA1B	heat shock 70kDa protein 1B	Homo sapiens heat shock 70kDa protein 1B (HSPA1B), mRNA.	1.11841	9.12905	3.38521	0.00330138	0.999268	-3.85305	2.17108
17005215	ENST00000364653	RN5S205	RNA, 5S ribosomal 205	ncrna:rRNA chromosome:GRCh37:6:19438514:19438649:1 gene:ENSG00000201523 gene_biotype:rRNA transcript_biotype:rRNA	1.15129	5.1504	2.96359	0.00832438	0.999268	-3.99487	2.22113
17026331	ENST00000450744	HSPA1B	heat shock 70kDa protein 1B	cdna:known chromosome:GRCh37:HSCHR6_MHC_APD:31806879:31809393:1 gene:ENSG00000232804 gene_biotype:protein_coding transcript_biotype:protein_coding	1.17338	8.52729	3.27645	0.00419795	0.999268	-3.88903	2.2554
17026318	ENST00000430065	HSPA1B	heat shock 70kDa protein 1B	cdna:known chromosome:GRCh37:HSCHR6_MHC_APD:31794605:31797087:1 gene:ENSG00000235941 gene_biotype:protein_coding transcript_biotype:protein_coding	1.1822	9.95121	3.3001	0.00398452	0.999268	-3.88116	2.26923
17027994	ENST00000430065	HSPA1B	heat shock 70kDa protein 1B	cdna:known chromosome:GRCh37:HSCHR6_MHC_APD:31794605:31797087:1 gene:ENSG00000235941 gene_biotype:protein_coding transcript_biotype:protein_coding	1.1822	9.95121	3.3001	0.00398452	0.999268	-3.88116	2.26923
17030820	ENST00000430065	HSPA1B	heat shock 70kDa protein 1B	cdna:known chromosome:GRCh37:HSCHR6_MHC_APD:31794605:31797087:1 gene:ENSG00000235941 gene_biotype:protein_coding transcript_biotype:protein_coding	1.1822	9.95121	3.3001	0.00398452	0.999268	-3.88116	2.26923
17038309	ENST00000391555	HSPA1B	heat shock 70kDa protein 1B	cdna:known chromosome:GRCh37:HSCHR6_MHC_QBL:31785766:31788290:1 gene:ENSG00000212866 gene_biotype:protein_coding transcript_biotype:protein_coding	1.19147	8.51278	3.27166	0.00424244	0.999268	-3.89062	2.28385
17006863	NM_005345	HSPA1A	heat shock 70kDa protein 1A	Homo sapiens heat shock 70kDa protein 1A (HSPA1A), mRNA.	1.1975	9.84065	3.35682	0.00351533	0.999268	-3.86239	2.29342
17038297	ENST00000430065	HSPA1B	heat shock 70kDa protein 1B	cdna:known chromosome:GRCh37:HSCHR6_MHC_APD:31794605:31797087:1 gene:ENSG00000235941 gene_biotype:protein_coding transcript_biotype:protein_coding	1.21029	9.91479	3.28888	0.00408441	0.999268	-3.88489	2.31384
16790480	ENST00000540461	OR6J1	olfactory receptor, family 6, subfamily J, member 1	cdna:known chromosome:GRCh37:14:23102673:23103716:-1 gene:ENSG00000255804 gene_biotype:protein_coding transcript_biotype:protein_coding	1.21675	3.33009	4.60058	0.000222494	0.999268	-3.49204	2.32423
16798442	ENST00000410191	RN5S390	RNA, 5S ribosomal 390	ncrna:rRNA chromosome:GRCh37:15:25983655:25983767:1 gene:ENSG00000222123 gene_biotype:rRNA transcript_biotype:rRNA	1.23147	5.80779	2.983	0.007981	0.999268	-3.98822	2.34806
17015138	ENST00000410316	RN5S201	RNA, 5S ribosomal 201	ncrna:rRNA chromosome:GRCh37:6:3088920:3089043:-1 gene:ENSG00000222248 gene_biotype:rRNA transcript_biotype:rRNA	1.25586	4.23291	3.42675	0.00301133	0.999268	-3.83944	2.38809
16938971	ENST00000410276	RN5S129	RNA, 5S ribosomal 129	ncrna:rRNA chromosome:GRCh37:3:37383140:37383257:1 gene:ENSG00000222208 gene_biotype:rRNA transcript_biotype:rRNA	1.38496	4.93487	3.40356	0.00316998	0.999268	-3.84702	2.61165
16774495	ENST00000411409	RN7SKP3	RNA, 7SK small nuclear pseudogene 3	ncrna:misc_RNA chromosome:GRCh37:13:45634864:45635221:1 gene:ENSG00000223341 gene_biotype:misc_RNA transcript_biotype:misc_RNA	1.39159	3.05529	2.89851	0.00958319	0.999268	-4.01724	2.62367
16929197	ENST00000391240	RN5S496	RNA, 5S ribosomal 496	ncrna:rRNA chromosome:GRCh37:22:31701390:31701498:1 gene:ENSG00000212542 gene_biotype:rRNA transcript_biotype:rRNA	1.50135	5.98043	2.94557	0.0086559	0.999268	-4.00106	2.83108
17058643	ENST00000459153	RN5S233	RNA, 5S ribosomal 233	ncrna:rRNA chromosome:GRCh37:7:73901758:73901870:-1 gene:ENSG00000238391 gene_biotype:rRNA transcript_biotype:rRNA	1.55545	3.33017	3.20264	0.00493849	0.999268	-3.91371	2.93926
17093395	ENST00000516355	RN5S282	RNA, 5S ribosomal 282	ncrna:rRNA chromosome:GRCh37:9:34206132:34206239:-1 gene:ENSG00000252164 gene_biotype:rRNA transcript_biotype:rRNA	1.62977	5.24249	3.13535	0.00572431	0.999268	-3.93638	3.09463
16698947	ENST00000364102	RNU5A-8P	RNA, U5A small nuclear 8, pseudogene	ncrna:snRNA chromosome:GRCh37:1:210547498:210547611:-1 gene:ENSG00000200972 gene_biotype:snRNA transcript_biotype:snRNA	1.87272	3.53243	3.50471	0.00253319	0.999268	-3.8141	3.66222
