# Supplementary material for: Progressive modulation of the human olfactory bulb transcriptome during Alzheimer´s disease evolution: novel insights into the olfactory signaling across proteinopathies
Source: Oncotarget. 2017 May 23;8(41):69663–79. doi: 10.18632/oncotarget.18193 (PMC5642507; doi:10.18632/oncotarget.18193)
Supplement: Supplementary file 3 [file oncotarget-08-69663-s003.xlsx]

## Sheet: LOW AD
OLFACTORY BULB	hippocampus CA1-4	hippocampus	hippocampus	prefrontal cortex	Prefrontal cortex	Temporal cortex	Enthorrinal cortex	Middle temporal gyrus	Posterior cyngulate cortex	Superior frontal gyrus	Primary visual cortex	Cortex
	Xu et al. 2006	Liang WS et al. Physiol genomics 2008	Silva et al Plos One 2012	Parachikova et al. 2007	Bossers K et al. Brain 2010	Tan MG et al. J Neurosci Res 2010	Liang WS et al. Physiol genomics 2008	Liang WS et al. Physiol genomics 2008	Liang WS et al. Physiol genomics 2008	Liang WS et al. Physiol genomics 2008	Liang WS et al. Physiol genomics 2008	Li X et al Sci Rep 2015
RRP7B
SNORA36B
MIR1587
EGFLAM
LOC100506606
FAM66B
KLC1
LOC100508202
RNU7-57P
RN5S425
LOC100507557
GIMAP7
RNU2-5P
TMEM249
LOC391636
C8orf46
ST8SIA6
DNASE1
NPY1R
LPAR3
FKRP
ACSM3
RN5S344
DHRSX
LOC100128508
TMEM204
CHRNA10
LINC00184
GRM8
ACVR1C
PDGFD
BMS1P2
ZADH2
ADAMTS5
TRGV2
IGK@
LYSMD4
DCC
ZNF501
ZBTB45
TMEM9
FST
TP73-AS1
UST
SCARNA2
TMSB15B
MYADML2
CYP2D6
ZNF45
UCKL1
MBTD1
FLJ39739
PPP1R13L
MRPL23-AS1
KIAA1522
PDE10A
LRRC73
SERPINA10
DDA1
CHRD
HPCAL1
LOC100129697
ABHD11-AS1
C15orf37
MMP14
LOC100506676
FEZF1
PLCH1
BTK
SHISA2
NQO2
PRTN3
PDPN
ABCC6P1
SLIT3
IGKV1D-39
ZNF396
HSD17B3
RNF138
TRPV6
KIAA0101
MB
RNU7-76P
SLC39A11
HCRTR1
KRTAP5-9
TMEM186
LOC100507032
RAB7L1
LCN10
IL32
NAMPT
RASAL1
SYT13
CCHCR1
LOC644704
MIR3116-1
VIP
TUBB4A
RGS4
RN7SKP2
SST
SLC5A11

## Sheet: INTERMEDIATE AD
OLFACTORY BULB	hippocampus CA1-4	hippocampus	hippocampus	prefrontal cortex	Prefrontal cortex	Temporal cortex	Enthorrinal cortex	Middle temporal gyrus	Posterior cyngulate cortex	Superior frontal gyrus	Primary visual cortex	Cortex
	Xu et al. 2006	Silva et al Plos One 2012	Liang WS et al. Physiol genomics 2008	Parachikova et al. 2007	Bossers K et al. Brain 2010	Tan MG et al. J Neurosci Res 2010	Liang WS et al. Physiol genomics 2008	Liang WS et al. Physiol genomics 2008	Liang WS et al. Physiol genomics 2008	Liang WS et al. Physiol genomics 2008	Liang WS et al. Physiol genomics 2008	Li X et al Sci Rep 2015
GeneName
OR5M1
SNORD116-27
IFNA5
EGFLAM
ZNF346-IT1
PMS2P5
HMGN2
TEX35
YTHDC1
LOC653160
TREX2
RN5S344
SNORD13P2
TK2
ATP13A5
LOC391636
LOC100507311
SFRP4
KLLN
OR2T2
DDX59
FBLN2
PABPC1P2
TYW1B
SCARNA2
STARD13
LOC646543
LOC100505490
EFCAB2
TMSB15B
LOR
ACE
CIB2
SNRPN
PSME1
MRPL23-AS1
GM2A
TAF7L
CDV3
RASL11B
HCG20
FLJ39739
DCLRE1C
IP6K3
PDGFRL
HMOX2
ESAM
SLIT3
NBPF1
IMP3
RNU7-76P
CCHCR1
TUBA8
HCRTR1
EIF2B2
RAB7L1
ZNF654
LOC348120
HLA-DRB3
TMEM186
SPRY3
UBE2NL
SYT13
GJB6
SEC14L3
NAPSB
SLC39A11
ZNF30
CTXN3
SPDYE8P
GTF3C6
CTAG2
RGS8
HLA-DRA
LCN10
PAGE2
LOC728024
SLC5A11
HLA-DRA

## Sheet: HIGH AD
OLFACTORY BULB	hippocampus CA1-4	hippocampus	hippocampus	prefrontal cortex	Prefrontal cortex	Temporal cortex	Enthorrinal cortex	Middle temporal gyrus	Posterior cyngulate cortex	Superior frontal gyrus	Primary visual cortex	Cortex
	Xu et al. 2006	Liang WS et al. Physiol genomics 2008	Silva et al Plos One 2012	Parachikova et al. 2007	Bossers K et al. Brain 2010	Tan MG et al. J Neurosci Res 2010	Liang WS et al. Physiol genomics 2008	Liang WS et al. Physiol genomics 2008	Liang WS et al. Physiol genomics 2008	Liang WS et al. Physiol genomics 2008	Liang WS et al. Physiol genomics 2008	Li X et al Sci Rep 2015
GeneName
RRP7B
SCARNA5
SNORA36B
RN5S344
GSTT1
SNORD116-27
PGM5-AS1
UIMC1
FLJ33630
EGFLAM
YTHDC1
SMAD5
LOC391636
TRAJ17
TREX2
LOC149134
GPR17
ZNF443
RPL21P44
ZNF33B
LOC440993
VSTM5
LOC100130705
SCARNA2
PIGO
BCDIN3D-AS1
CES4A
MAPK8IP1
CHRM4
LOC100505661
FLJ12825
TK2
ZNF16
LOC100288594
CCDC64
PHF17
CEP68
ZNF45
LMO1
SLC35F3
LOC100505565
C5orf55
ZNF160
VWDE
DBNL
KLF11
DHX16
PVRL1
PRSS30P
FRMD4A
UBE2O
DHX16
DHX16
DHX16
DHX16
DHX16
DHX16
POMZP3
EEF2
TRIAP1
FLJ39739
BRMS1
IP6K3
PPP1R13L
TUBA1A
ESAM
ACTR3BP5
HP07349
CCHCR1
C19orf80
ELF1
CYR61
CD58
PDIA4
HIST2H2AA4
MRPL23-AS1
CHRND
PTPN2
APOBEC3F
LOC440243
CASP1
CXorf28
PMAIP1
SPRR2A
MIR4289
MIR4706
SERPINH1
TAAR3
SNORD123
HSPA1B
RN5S185
GBP1
SLC5A11
RN5S91
SLC39A11
LCN10
FAM26F
OR2T8
TRAJ7
HSPA1B
SERPINA1
HSPA1B
RN5S205
HSPA1A
OR6J1
RN5S390
RN5S201
RN5S129
RN7SKP3
RN5S496
RN5S233
RN5S282
RNU5A-8P
