# Supplementary material for: Progressive modulation of the human olfactory bulb transcriptome during Alzheimer´s disease evolution: novel insights into the olfactory signaling across proteinopathies
Source: Oncotarget. 2017 May 23;8(41):69663–79. doi: 10.18632/oncotarget.18193 (PMC5642507; doi:10.18632/oncotarget.18193)
Supplement: Supplementary file 5 [file oncotarget-08-69663-s005.xlsx]

## Sheet: Low AD
Pathway identifier	Pathway name	# Entities found	# Entities total	Entities ratio	Entities pValue	Entities FDR	# Reactions found	# Reactions total	Reactions ratio	Species identifier	Species name	Submitted entities found	Mapped entities	Found reaction identifiers
R-HSA-1502540	Signaling by Activin	2	15	0.00136215	0.0106217	0.605439	4	10	0.00112575	48887	Homo sapiens	FST;ACVR1C;FST	P19883;Q8NER5	R-HSA-2470508;R-HSA-2470483;R-HSA-1549526;R-HSA-2473184
R-HSA-420499	Class C/3 (Metabotropic glutamate/pheromone receptors)	2	93	0.00844533	0.24737	0.733177	1	7	0.000788022	48887	Homo sapiens	GRM8	O00222;O15303	R-HSA-373075
R-HSA-418555	G alpha (s) signalling events	2	160	0.0145296	0.489973	0.733177	4	8	0.000900597	48887	Homo sapiens	VIP;VIP;PDE10A	Q9Y233;P01282	R-HSA-418553;R-HSA-379044;R-HSA-744887;R-HSA-744886
R-HSA-416476	G alpha (q) signalling events	2	238	0.0216128	0.703986	0.733177	3	20	0.00225149	48887	Homo sapiens	LPAR3;LPAR3;HCRTR1	O43613;Q9UBY5	R-HSA-749448;R-HSA-749452;R-HSA-379048
R-HSA-428643	Organic anion transporters	2	21	0.00190701	0.0200073	0.733177	3	8	0.000900597	48887	Homo sapiens	SLC5A11	Q8N695;Q92911	R-HSA-429591;R-HSA-429767;R-HSA-429749
R-HSA-3295583	TRP channels	2	30	0.0027243	0.0384818	0.733177	1	2	0.000225149	48887	Homo sapiens	TRPV6	Q9H1D0;Q9NQA5	R-HSA-3295579
R-HSA-1592389	Activation of Matrix Metalloproteinases	2	34	0.00308754	0.0481497	0.733177	10	27	0.00303951	48887	Homo sapiens	MMP14;PRTN3	P08246;P50281	R-HSA-1602466;R-HSA-1604360;R-HSA-1604741;R-HSA-1604350;R-HSA-1592316;R-HSA-1592349;R-HSA-1604368;R-HSA-1604712;R-HSA-1592398;R-HSA-1605825
R-HSA-373752	Netrin-1 signaling	2	50	0.0045405	0.0938536	0.733177	23	31	0.00348981	48887	Homo sapiens	DCC;SLIT3	P43146;O75094	R-HSA-418858;R-HSA-374665;R-HSA-418859;R-HSA-418856;R-HSA-593685;R-HSA-374667;R-HSA-418863;R-HSA-374701;R-HSA-418850;R-HSA-373711;R-HSA-593690;R-HSA-374663;R-HSA-373707;R-HSA-373716;R-HSA-418874;R-HSA-418872;R-HSA-373713;R-HSA-373715;R-HSA-418866;R-HSA-418865;R-HSA-373720;R-HSA-593672;R-HSA-418868
R-HSA-983189	Kinesins	2	50	0.0045405	0.0938536	0.733177	3	14	0.00157604	48887	Homo sapiens	TUBB4A;KLC1	P04350;Q07866	R-HSA-983266;R-HSA-983259;R-HSA-983194
R-HSA-1368108	BMAL1:CLOCK,NPAS2 activates circadian gene expression	2	64	0.00581184	0.140572	0.733177	2	29	0.00326466	48887	Homo sapiens	NAMPT;NAMPT	P43490;ENSG00000105835	R-HSA-1368889;R-HSA-5663122
R-HSA-1442490	Collagen degradation	2	68	0.00617508	0.154708	0.733177	4	34	0.00382754	48887	Homo sapiens	MMP14;PRTN3	P08246;P50281	R-HSA-1474196;R-HSA-1458433;R-HSA-1474210;R-HSA-2482180
R-HSA-400253	Circadian Clock	2	91	0.00826371	0.239802	0.733177	2	57	0.00641675	48887	Homo sapiens	NAMPT;NAMPT	P43490;ENSG00000105835	R-HSA-1368889;R-HSA-5663122
R-HSA-2672351	Stimuli-sensing channels	2	118	0.0107156	0.341703	0.733177	1	23	0.00258922	48887	Homo sapiens	TRPV6	Q9H1D0;Q9NQA5	R-HSA-3295579
R-HSA-2132295	MHC class II antigen presentation	2	141	0.0128042	0.425219	0.733177	1	23	0.00258922	48887	Homo sapiens	TUBB4A;KLC1	P04350;Q07866	R-HSA-2213248
R-HSA-425393	Transport of inorganic cations/anions and amino acids/oligopeptides	2	148	0.0134399	0.449583	0.733177	3	68	0.00765507	48887	Homo sapiens	SLC5A11	Q8N695;Q92911	R-HSA-429591;R-HSA-429767;R-HSA-429749
R-HSA-983231	Factors involved in megakaryocyte development and platelet production	2	156	0.0141664	0.476711	0.733177	3	42	0.00472813	48887	Homo sapiens	TUBB4A;KLC1	P04350;Q07866	R-HSA-983266;R-HSA-983259;R-HSA-983194
R-HSA-948021	Transport to the Golgi and subsequent modification	2	212	0.0192517	0.642225	0.733177	3	58	0.00652933	48887	Homo sapiens	TUBB4A;ST8SIA6;ST8SIA6	P04350;P61647	R-HSA-1022133;R-HSA-6809003;R-HSA-6809006
R-HSA-983712	Ion channel transport	2	234	0.0212495	0.69509	0.733177	1	42	0.00472813	48887	Homo sapiens	TRPV6	Q9H1D0;Q9NQA5	R-HSA-3295579
R-HSA-2424491	DAP12 signaling	2	364	0.0330548	0.891031	0.891031	8	98	0.0110323	48887	Homo sapiens	BTK;BTK;RASAL1	O95294;Q06187	R-HSA-5658231;R-HSA-5658435;R-HSA-2424476;R-HSA-2424481;R-HSA-2424486;R-HSA-2424487;R-HSA-2424484;R-HSA-2424485
R-HSA-446203	Asparagine N-linked glycosylation	2	377	0.0342354	0.902293	0.902293	4	132	0.0148598	48887	Homo sapiens	TUBB4A;ST8SIA6;ST8SIA6	P04350;P61647	R-HSA-1022133;R-HSA-6809003;R-HSA-4084978;R-HSA-6809006
R-HSA-2172127	DAP12 interactions	2	381	0.0345986	0.905536	0.905536	8	114	0.0128335	48887	Homo sapiens	BTK;BTK;RASAL1	O95294;Q06187	R-HSA-5658231;R-HSA-5658435;R-HSA-2424476;R-HSA-2424481;R-HSA-2424486;R-HSA-2424487;R-HSA-2424484;R-HSA-2424485
R-HSA-186797	Signaling by PDGF	2	392	0.0355975	0.913947	0.913947	5	106	0.0119329	48887	Homo sapiens	PDGFD;RASAL1	Q9GZP0;O95294	R-HSA-5658231;R-HSA-382053;R-HSA-5658435;R-HSA-382061;R-HSA-382057
R-HSA-2454202	Fc epsilon receptor (FCERI) signaling	2	536	0.0486742	0.975871	0.975871	7	127	0.014297	48887	Homo sapiens	BTK;BTK;RASAL1	O95294;Q06187	R-HSA-5658231;R-HSA-2730888;R-HSA-5658435;R-HSA-2730833;R-HSA-2730847;R-HSA-2730885;R-HSA-2730858
R-HSA-168249	Innate Immune System	2	1036	0.0940792	0.99982	0.99982	29	615	0.0692334	48887	Homo sapiens	BTK;BTK;RASAL1	O95294;Q06187	R-HSA-5658231;R-HSA-937079;R-HSA-2730833;R-HSA-166072;R-HSA-2730847;R-HSA-937022;R-HSA-166119;R-HSA-2730888;R-HSA-937059;R-HSA-2201322;R-HSA-2262777;R-HSA-2262775;R-HSA-2424481;R-HSA-2424486;R-HSA-2424487;R-HSA-2730885;R-HSA-2424484;R-HSA-2424485;R-HSA-2197698;R-HSA-5658435;R-HSA-2424476;R-HSA-2559414;R-HSA-166284;R-HSA-166286;R-HSA-166082;R-HSA-166091;R-HSA-2730858;R-HSA-166362;R-HSA-166363
R-HSA-375276	Peptide ligand-binding receptors	3	197	0.0178896	0.329194	0.733177	3	69	0.00776765	48887	Homo sapiens	NPY1R;SST;HCRTR1	O43613;P25929;P61278	R-HSA-388863;R-HSA-389481;R-HSA-374758
R-HSA-881907	Gastrin-CREB signalling pathway via PKC and MAPK	3	489	0.0444061	0.882486	0.882486	5	68	0.00765507	48887	Homo sapiens	LPAR3;LPAR3;HCRTR1;RASAL1	O43613;O95294;Q9UBY5	R-HSA-5658231;R-HSA-749448;R-HSA-5658435;R-HSA-749452;R-HSA-379048
R-HSA-1474228	Degradation of the extracellular matrix	3	127	0.0115329	0.14269	0.733177	27	98	0.0110323	48887	Homo sapiens	ADAMTS5;MMP14;PRTN3	P08246;Q9UNA0;P50281	R-HSA-1592310;R-HSA-3788075;R-HSA-2533950;R-HSA-2514823;R-HSA-1566962;R-HSA-1474210;R-HSA-1592316;R-HSA-2534240;R-HSA-1604368;R-HSA-1604712;R-HSA-1592398;R-HSA-2514831;R-HSA-1604360;R-HSA-1592349;R-HSA-1605825;R-HSA-3828025;R-HSA-1458433;R-HSA-1602466;R-HSA-1604741;R-HSA-2514790;R-HSA-1474196;R-HSA-3791155;R-HSA-2533874;R-HSA-2533965;R-HSA-1604350;R-HSA-2482180;R-HSA-1592270
R-HSA-1474244	Extracellular matrix organization	3	298	0.0270614	0.592854	0.733177	27	273	0.0307329	48887	Homo sapiens	ADAMTS5;MMP14;PRTN3	P08246;Q9UNA0;P50281	R-HSA-1592310;R-HSA-3788075;R-HSA-2533950;R-HSA-2514823;R-HSA-1566962;R-HSA-1474210;R-HSA-1592316;R-HSA-2534240;R-HSA-1604368;R-HSA-1604712;R-HSA-1592398;R-HSA-2514831;R-HSA-1604360;R-HSA-1592349;R-HSA-1605825;R-HSA-3828025;R-HSA-1458433;R-HSA-1602466;R-HSA-1604741;R-HSA-2514790;R-HSA-1474196;R-HSA-3791155;R-HSA-2533874;R-HSA-2533965;R-HSA-1604350;R-HSA-2482180;R-HSA-1592270
R-HSA-195258	RHO GTPase Effectors	3	305	0.0276971	0.608647	0.733177	4	103	0.0115952	48887	Homo sapiens	TUBB4A;BTK;BTK;KLC1	P04350;Q06187;Q07866	R-HSA-2197698;R-HSA-5672083;R-HSA-5666169;R-HSA-5672329
R-HSA-194315	Signaling by Rho GTPases	3	418	0.0379586	0.806861	0.806861	4	108	0.0121581	48887	Homo sapiens	TUBB4A;BTK;BTK;KLC1	P04350;Q06187;Q07866	R-HSA-2197698;R-HSA-5672083;R-HSA-5666169;R-HSA-5672329
R-HSA-597592	Post-translational protein modification	3	674	0.061206	0.971959	0.971959	6	254	0.0285939	48887	Homo sapiens	TUBB4A;ST8SIA6;ADAMTS5;ST8SIA6	P04350;Q9UNA0;P61647	R-HSA-5173192;R-HSA-1022133;R-HSA-6809003;R-HSA-4084978;R-HSA-6809006;R-HSA-5173005
R-HSA-392499	Metabolism of proteins	3	1312	0.119143	0.999921	0.999921	16	518	0.0583136	48887	Homo sapiens	TUBB4A;ST8SIA6;ADAMTS5;ST8SIA6	P04350;Q9UNA0;P61647	R-HSA-389961;R-HSA-389964;R-HSA-5173192;R-HSA-6809003;R-HSA-389954;R-HSA-4084978;R-HSA-389955;R-HSA-6809006;R-HSA-389956;R-HSA-5173005;R-HSA-389976;R-HSA-389980;R-HSA-1022133;R-HSA-389969;R-HSA-389970;R-HSA-389974
R-HSA-373076	Class A/1 (Rhodopsin-like receptors)	4	386	0.0350527	0.562251	0.733177	4	134	0.015085	48887	Homo sapiens	LPAR3;NPY1R;SST;LPAR3;HCRTR1	O43613;P25929;P61278;Q9UBY5	R-HSA-419389;R-HSA-388863;R-HSA-389481;R-HSA-374758
R-HSA-428808	Na+-dependent glucose transporters	4	10	0.0009081	4.04567e-06	0.000582576	3	3	0.000337724	48887	Homo sapiens	SLC5A11	P53794;P31639;Q2M3M2;P13866	R-HSA-189208;R-HSA-429567;R-HSA-429613
R-HSA-189200	Hexose transport	4	64	0.00581184	0.00444481	0.320027	1	19	0.00213892	48887	Homo sapiens	SLC5A11	P53794;P31639;Q2M3M2;P13866	R-HSA-189208
R-HSA-422475	Axon guidance	4	568	0.0515801	0.840037	0.840037	27	261	0.029382	48887	Homo sapiens	TUBB4A;DCC;SLIT3;RASAL1	P04350;O95294;P43146;O75094	R-HSA-374665;R-HSA-418858;R-HSA-5658231;R-HSA-418859;R-HSA-593685;R-HSA-374667;R-HSA-418856;R-HSA-445077;R-HSA-5658435;R-HSA-418863;R-HSA-374701;R-HSA-418850;R-HSA-373711;R-HSA-593690;R-HSA-374663;R-HSA-373707;R-HSA-373716;R-HSA-418874;R-HSA-418872;R-HSA-373713;R-HSA-373715;R-HSA-445071;R-HSA-418866;R-HSA-418865;R-HSA-373720;R-HSA-593672;R-HSA-418868
R-HSA-1280218	Adaptive Immune System	4	1002	0.0909916	0.993539	0.993539	7	245	0.0275808	48887	Homo sapiens	TUBB4A;RNF138;BTK;BTK;KLC1	P04350;Q8WVD3;Q06187;Q07866	R-HSA-983147;R-HSA-1112666;R-HSA-2213248;R-HSA-983704;R-HSA-983140;R-HSA-983157;R-HSA-983156
R-HSA-429593	Inositol transporters	5	11	0.00099891	1.27609e-07	3.68789e-05	2	3	0.000337724	48887	Homo sapiens	SLC5A11	P53794;Q8WWX8;P31639;Q2M3M2;P13866	R-HSA-429571;R-HSA-429663
R-HSA-425366	Transport of glucose and other sugars, bile salts and organic acids, metal ions and amine compounds	5	185	0.0167999	0.0425088	0.733177	5	75	0.00844309	48887	Homo sapiens	SLC5A11	P53794;Q8WWX8;P31639;Q2M3M2;P13866	R-HSA-429571;R-HSA-189208;R-HSA-429567;R-HSA-429663;R-HSA-429613
R-HSA-71387	Metabolism of carbohydrates	5	418	0.0379586	0.428567	0.733177	2	220	0.0247664	48887	Homo sapiens	SLC5A11;UST	Q9Y2C2;P53794;P31639;Q2M3M2;P13866	R-HSA-2022061;R-HSA-189208
R-HSA-109582	Hemostasis	5	576	0.0523066	0.709882	0.733177	9	311	0.0350107	48887	Homo sapiens	TUBB4A;PDE10A;PDPN;PDPN;KLC1;PRTN3	P04350;Q9Y233;Q86YL7;P24158;Q07866	R-HSA-983266;R-HSA-418456;R-HSA-5607004;R-HSA-983259;R-HSA-5684801;R-HSA-5684836;R-HSA-5684806;R-HSA-114689;R-HSA-983194
R-HSA-1266738	Developmental Biology	5	904	0.0820923	0.959892	0.959892	31	415	0.0467185	48887	Homo sapiens	TUBB4A;ACVR1C;DCC;SLIT3;RASAL1	P04350;O95294;P43146;O75094;Q8NER5	R-HSA-5658231;R-HSA-374665;R-HSA-418858;R-HSA-418859;R-HSA-374667;R-HSA-418856;R-HSA-445077;R-HSA-418863;R-HSA-1181155;R-HSA-418850;R-HSA-373711;R-HSA-373707;R-HSA-374663;R-HSA-373716;R-HSA-418874;R-HSA-418872;R-HSA-373713;R-HSA-373715;R-HSA-445071;R-HSA-418866;R-HSA-418865;R-HSA-373720;R-HSA-418868;R-HSA-593685;R-HSA-5658435;R-HSA-374701;R-HSA-593690;R-HSA-1181351;R-HSA-1181355;R-HSA-593672;R-HS…
R-HSA-168256	Immune System	5	1841	0.167181	0.999987	0.999987	36	1088	0.122481	48887	Homo sapiens	TUBB4A;RNF138;BTK;BTK;KLC1;RASAL1	P04350;Q8WVD3;O95294;Q06187;Q07866	R-HSA-5658231;R-HSA-937079;R-HSA-2730833;R-HSA-166072;R-HSA-2730847;R-HSA-983704;R-HSA-983157;R-HSA-983156;R-HSA-937022;R-HSA-166119;R-HSA-983147;R-HSA-2730888;R-HSA-937059;R-HSA-1112666;R-HSA-2201322;R-HSA-2262777;R-HSA-2262775;R-HSA-2424481;R-HSA-983140;R-HSA-2424486;R-HSA-2424487;R-HSA-2730885;R-HSA-2424484;R-HSA-2424485;R-HSA-2197698;R-HSA-5658435;R-HSA-2424476;R-HSA-2559414;R-HSA-2213248;R-H…
R-HSA-418594	G alpha (i) signalling events	6	318	0.0288776	0.109714	0.733177	4	8	0.000900597	48887	Homo sapiens	LPAR3;NPY1R;SST;LPAR3;RGS4;GRM8	P25929;P61278;O00222;P49798;O15303;Q9UBY5	R-HSA-380073;R-HSA-749454;R-HSA-392212;R-HSA-749456
R-HSA-500792	GPCR ligand binding	6	568	0.0515801	0.53003	0.733177	5	158	0.0177868	48887	Homo sapiens	LPAR3;NPY1R;SST;LPAR3;HCRTR1;GRM8	O43613;P25929;P61278;O00222;O15303;Q9UBY5	R-HSA-419389;R-HSA-388863;R-HSA-389481;R-HSA-374758;R-HSA-373075
R-HSA-425407	SLC-mediated transmembrane transport	7	435	0.0395024	0.160372	0.733177	8	184	0.0207137	48887	Homo sapiens	SLC5A11	P53794;Q8WWX8;P31639;Q2M3M2;P13866;Q8N695;Q92911	R-HSA-429571;R-HSA-189208;R-HSA-429591;R-HSA-429567;R-HSA-429767;R-HSA-429663;R-HSA-429749;R-HSA-429613
R-HSA-388396	GPCR downstream signaling	9	1100	0.099891	0.806643	0.806643	12	62	0.00697962	48887	Homo sapiens	LPAR3;VIP;NPY1R;SST;VIP;LPAR3;PDE10A;HCRTR1;RGS4;GRM8	O43613;P25929;P61278;Q9Y233;P01282;O00222;P49798;O15303;Q9UBY5	R-HSA-418553;R-HSA-749448;R-HSA-380073;R-HSA-392133;R-HSA-749454;R-HSA-379044;R-HSA-392212;R-HSA-749452;R-HSA-744887;R-HSA-744886;R-HSA-379048;R-HSA-749456
R-HSA-382551	Transmembrane transport of small molecules	9	807	0.0732837	0.44807	0.733177	9	303	0.0341101	48887	Homo sapiens	SLC5A11;TRPV6	P53794;Q8WWX8;Q9H1D0;P31639;Q2M3M2;P13866;Q9NQA5;Q8N695;Q92911	R-HSA-429571;R-HSA-189208;R-HSA-429591;R-HSA-429567;R-HSA-429767;R-HSA-429663;R-HSA-429749;R-HSA-429613;R-HSA-3295579
R-HSA-372790	Signaling by GPCR	10	1443	0.131039	0.937171	0.937171	19	314	0.0353484	48887	Homo sapiens	LPAR3;VIP;NPY1R;SST;VIP;LPAR3;PDE10A;HCRTR1;RGS4;RASAL1;GRM8	O43613;P25929;P61278;O95294;Q9Y233;P01282;O00222;P49798;O15303;Q9UBY5	R-HSA-5658231;R-HSA-380073;R-HSA-5658435;R-HSA-379044;R-HSA-389481;R-HSA-744887;R-HSA-744886;R-HSA-374758;R-HSA-749456;R-HSA-379048;R-HSA-419389;R-HSA-749448;R-HSA-418553;R-HSA-392133;R-HSA-749454;R-HSA-388863;R-HSA-392212;R-HSA-749452;R-HSA-373075
R-HSA-1430728	Metabolism	10	3163	0.287232	1	1	20	1943	0.218732	48887	Homo sapiens	CYP2D6;SLC5A11;HSD17B3;NAMPT;UST;PLCH1;NAMPT	Q9Y2C2;P53794;P43490;P10635;P31639;Q4KWH8;Q2M3M2;P13866;P37058;Q92911	R-HSA-76354;R-HSA-2022061;R-HSA-189208;R-HSA-193064;R-HSA-211929;R-HSA-76456;R-HSA-211966;R-HSA-211983;R-HSA-211968;R-HSA-143468;R-HSA-76397;R-HSA-76416;R-HSA-76475;R-HSA-197250;R-HSA-548818;R-HSA-1855221;R-HSA-211910;R-HSA-211988;R-HSA-76434;R-HSA-209910
R-HSA-162582	Signal Transduction	16	2732	0.248093	0.998056	0.998056	32	1703	0.191715	48887	Homo sapiens	NPY1R;VIP;ACVR1C;LPAR3;PDE10A;HCRTR1;BTK;KLC1;VIP;FST;LPAR3;SST;TUBB4A;FST;BTK;PDGFD;RGS4;RASAL1;GRM8	P04350;O43613;Q9GZP0;P49798;Q9UBY5;Q06187;P25929;P61278;O95294;P01282;Q9Y233;O00222;O15303;P19883;Q8NER5;Q07866	R-HSA-5658231;R-HSA-389481;R-HSA-749456;R-HSA-749448;R-HSA-382053;R-HSA-392133;R-HSA-749454;R-HSA-2470508;R-HSA-388863;R-HSA-749452;R-HSA-5610733;R-HSA-382061;R-HSA-382057;R-HSA-2197698;R-HSA-380073;R-HSA-5658435;R-HSA-379044;R-HSA-5610767;R-HSA-744887;R-HSA-744886;R-HSA-374758;R-HSA-379048;R-HSA-2470483;R-HSA-2473184;R-HSA-5672083;R-HSA-419389;R-HSA-418553;R-HSA-392212;R-HSA-5666169;R-HSA-373075…

## Sheet: Intermediate AD
Pathway identifier	Pathway name	# Entities found	# Entities total	Entities ratio	Entities pValue	Entities FDR	# Reactions found	# Reactions total	Reactions ratio	Species identifier	Species name	Submitted entities found	Mapped entities	Found reaction identifiers
R-HSA-381753	Olfactory Signaling Pathway	3	422	0.0471087	0.801926	0.801926	1	2	0.00023092	48887	Homo sapiens	OR2T2;OR5M1	Q8NGX2;Q6IF00;Q8NGP8	R-HSA-381750
R-HSA-388396	GPCR downstream signaling	5	979	0.109288	0.973992	0.973992	5	62	0.00715853	48887	Homo sapiens	HCRTR1;OR2T2;OR5M1;RGS8	Q8NGX2;O43613;Q6IF00;P57771;Q8NGP8	R-HSA-749448;R-HSA-749452;R-HSA-392212;R-HSA-379048;R-HSA-381750
R-HSA-372790	Signaling by GPCR	6	1292	0.144229	0.992868	0.992868	7	314	0.0362545	48887	Homo sapiens	HCRTR1;OR2T2;OR5M1;PSME1;RGS8	Q8NGX2;O43613;Q06323;Q6IF00;P57771;Q8NGP8	R-HSA-749448;R-HSA-749452;R-HSA-389481;R-HSA-392212;R-HSA-379048;R-HSA-381750;R-HSA-5658430
R-HSA-162582	Signal Transduction	8	2429	0.271154	0.999996	0.999996	24	1693	0.195474	48887	Homo sapiens	HCRTR1;TUBA8;OR2T2;OR5M1;PSME1;RGS8;STARD13	Q8NGX2;O43613;Q9Y3M8;Q06323;Q6IF00;P57771;Q9NY65;Q8NGP8	R-HSA-1504193;R-HSA-5610760;R-HSA-194922;R-HSA-5362448;R-HSA-5635854;R-HSA-389481;R-HSA-5687112;R-HSA-379048;R-HSA-5610754;R-HSA-4608855;R-HSA-5610757;R-HSA-5610758;R-HSA-2130282;R-HSA-4641256;R-HSA-749448;R-HSA-5635868;R-HSA-4641260;R-HSA-749452;R-HSA-392212;R-HSA-5666169;R-HSA-381750;R-HSA-5672329;R-HSA-3640874;R-HSA-5658430
R-HSA-428643	Organic anion transporters	2	8	0.000893056	0.00303161	0.172802	3	8	0.000923681	48887	Homo sapiens	SLC5A11	Q8N695;Q92911	R-HSA-429591;R-HSA-429767;R-HSA-429749
R-HSA-190872	Transport of connexons to the plasma membrane	2	20	0.00223264	0.0175299	0.490837	2	3	0.00034638	48887	Homo sapiens	TUBA8;GJB6	Q9NY65;P29033	R-HSA-451056;R-HSA-190520
R-HSA-202430	Translocation of ZAP-70 to Immunological synapse	2	37	0.00413039	0.0538036	0.567329	3	3	0.00034638	48887	Homo sapiens	HLA-DRB3;HLA-DRA	P01903;P79483	R-HSA-202344;R-HSA-202168;R-HSA-202174
R-HSA-202427	Phosphorylation of CD3 and TCR zeta chains	2	40	0.00446528	0.0616943	0.567329	4	5	0.000577301	48887	Homo sapiens	HLA-DRB3;HLA-DRA	P01903;P79483	R-HSA-202214;R-HSA-202165;R-HSA-202291;R-HSA-202233
R-HSA-389948	PD-1 signaling	2	42	0.00468855	0.0671603	0.567329	1	4	0.00046184	48887	Homo sapiens	HLA-DRB3;HLA-DRA	P01903;P79483	R-HSA-389758
R-HSA-202433	Generation of second messenger molecules	2	51	0.00569324	0.0935554	0.567329	3	17	0.00196282	48887	Homo sapiens	HLA-DRB3;HLA-DRA	P01903;P79483	R-HSA-202248;R-HSA-202245;R-HSA-202216
R-HSA-5693571	Nonhomologous End-Joining (NHEJ)	2	52	0.00580487	0.0966504	0.567329	11	13	0.00150098	48887	Homo sapiens	DCLRE1C;UBE2NL	P61088;Q96SD1	R-HSA-5693599;R-HSA-5687360;R-HSA-5693578;R-HSA-5686704;R-HSA-5693574;R-HSA-5693604;R-HSA-5686900;R-HSA-5686685;R-HSA-5686924;R-HSA-5687183;R-HSA-5693533
R-HSA-388841	Costimulation by the CD28 family	2	88	0.00982362	0.221502	0.567329	1	34	0.00392564	48887	Homo sapiens	HLA-DRB3;HLA-DRA	P01903;P79483	R-HSA-389758
R-HSA-5607764	CLEC7A (Dectin-1) signaling	2	97	0.0108283	0.254824	0.567329	5	45	0.0051957	48887	Homo sapiens	PSME1;UBE2NL	Q06323;P61088	R-HSA-5607731;R-HSA-5607757;R-HSA-202534;R-HSA-5607756;R-HSA-5607724
R-HSA-425393	Transport of inorganic cations/anions and amino acids/oligopeptides	2	99	0.0110516	0.262255	0.567329	3	68	0.00785129	48887	Homo sapiens	SLC5A11	Q8N695;Q92911	R-HSA-429591;R-HSA-429767;R-HSA-429749
R-HSA-69206	G1/S Transition	2	109	0.0121679	0.29939	0.567329	2	32	0.00369472	48887	Homo sapiens	PSME1;TK2	Q06323;O00142	R-HSA-539107;R-HSA-187574
R-HSA-453279	Mitotic G1-G1/S phases	2	135	0.0150703	0.393942	0.567329	2	53	0.00611939	48887	Homo sapiens	PSME1;TK2	Q06323;O00142	R-HSA-539107;R-HSA-187574
R-HSA-5693532	DNA Double-Strand Break Repair	2	145	0.0161866	0.428876	0.567329	26	106	0.0122388	48887	Homo sapiens	DCLRE1C;UBE2NL	P61088;Q96SD1	R-HSA-5683077;R-HSA-5682629;R-HSA-5693599;R-HSA-5687360;R-HSA-5683405;R-HSA-5684052;R-HSA-5686900;R-HSA-5683425;R-HSA-5687183;R-HSA-5693566;R-HSA-5693533;R-HSA-5683384;R-HSA-5683735;R-HSA-5683385;R-HSA-5693578;R-HSA-5684071;R-HSA-5686704;R-HSA-5693577;R-HSA-5693604;R-HSA-5693574;R-HSA-5686685;R-HSA-5682863;R-HSA-5683801;R-HSA-5686924;R-HSA-5693551;R-HSA-5682858
R-HSA-5621481	C-type lectin receptors (CLRs)	2	153	0.0170797	0.456067	0.567329	5	67	0.00773583	48887	Homo sapiens	PSME1;UBE2NL	Q06323;P61088	R-HSA-5607731;R-HSA-5607757;R-HSA-202534;R-HSA-5607756;R-HSA-5607724
R-HSA-69620	Cell Cycle Checkpoints	2	165	0.0184193	0.495447	0.567329	4	41	0.00473386	48887	Homo sapiens	PSME1;UBE2NL	Q06323;P61088	R-HSA-69600;R-HSA-5683735;R-HSA-69891;R-HSA-264458
R-HSA-877300	Interferon gamma signaling	2	170	0.0189775	0.511325	0.567329	1	15	0.0017319	48887	Homo sapiens	HLA-DRB3;HLA-DRA	P01903;P79483	R-HSA-1031716
R-HSA-2467813	Separation of Sister Chromatids	2	183	0.0204287	0.551074	0.567329	3	8	0.000923681	48887	Homo sapiens	TUBA8;PSME1	Q06323;Q9NY65	R-HSA-174202;R-HSA-2467809;R-HSA-2467811
R-HSA-68882	Mitotic Anaphase	2	195	0.0217683	0.585738	0.585738	3	11	0.00127006	48887	Homo sapiens	TUBA8;PSME1	Q06323;Q9NY65	R-HSA-174202;R-HSA-2467809;R-HSA-2467811
R-HSA-2555396	Mitotic Metaphase and Anaphase	2	196	0.0218799	0.588537	0.588537	3	12	0.00138552	48887	Homo sapiens	TUBA8;PSME1	Q06323;Q9NY65	R-HSA-174202;R-HSA-2467809;R-HSA-2467811
R-HSA-983168	Antigen processing: Ubiquitination & Proteasome degradation	2	222	0.0247823	0.65648	0.65648	5	8	0.000923681	48887	Homo sapiens	PSME1;UBE2NL	Q06323;P61088	R-HSA-983150;R-HSA-983152;R-HSA-983140;R-HSA-983157;R-HSA-983156
R-HSA-2871837	FCERI mediated NF-kB activation	2	234	0.0261219	0.684731	0.684731	3	19	0.00219374	48887	Homo sapiens	PSME1;UBE2NL	Q06323;P61088	R-HSA-2730904;R-HSA-202534;R-HSA-5607724
R-HSA-73894	DNA Repair	2	288	0.03215	0.789305	0.789305	27	303	0.0349844	48887	Homo sapiens	DCLRE1C;UBE2NL	P61088;Q96SD1	R-HSA-5683077;R-HSA-5682629;R-HSA-5693599;R-HSA-5687360;R-HSA-5683405;R-HSA-5684052;R-HSA-5686900;R-HSA-5683425;R-HSA-6790487;R-HSA-5687183;R-HSA-5693566;R-HSA-5693533;R-HSA-5683384;R-HSA-5683735;R-HSA-5683385;R-HSA-5693578;R-HSA-5684071;R-HSA-5686704;R-HSA-5693577;R-HSA-5693604;R-HSA-5693574;R-HSA-5686685;R-HSA-5682863;R-HSA-5683801;R-HSA-5686924;R-HSA-5693551;R-HSA-5682858
R-HSA-68886	M Phase	2	297	0.0331547	0.803459	0.803459	8	63	0.00727399	48887	Homo sapiens	TUBA8;PSME1	Q06323;Q9NY65	R-HSA-1638803;R-HSA-174202;R-HSA-1638821;R-HSA-2467809;R-HSA-2484822;R-HSA-2467811;R-HSA-375302;R-HSA-2468287
R-HSA-71291	Metabolism of amino acids and derivatives	2	330	0.0368386	0.848461	0.848461	2	206	0.0237848	48887	Homo sapiens	PSME1;SLC5A11	Q06323;Q92911	R-HSA-353125;R-HSA-209910
R-HSA-983169	Class I MHC mediated antigen processing & presentation	2	333	0.0371735	0.852056	0.852056	7	40	0.0046184	48887	Homo sapiens	PSME1;UBE2NL	Q06323;P61088	R-HSA-983150;R-HSA-1236970;R-HSA-1236935;R-HSA-983152;R-HSA-983140;R-HSA-983157;R-HSA-983156
R-HSA-449147	Signaling by Interleukins	2	342	0.0381782	0.862386	0.862386	3	176	0.020321	48887	Homo sapiens	PSME1;UBE2NL	Q06323;P61088	R-HSA-451418;R-HSA-446877;R-HSA-5658430
R-HSA-194315	Signaling by Rho GTPases	2	388	0.0433132	0.905662	0.905662	3	108	0.0124697	48887	Homo sapiens	TUBA8;STARD13	Q9Y3M8;Q9NY65	R-HSA-194922;R-HSA-5666169;R-HSA-5672329
R-HSA-881907	Gastrin-CREB signalling pathway via PKC and MAPK	2	437	0.0487832	0.93769	0.93769	4	68	0.00785129	48887	Homo sapiens	HCRTR1;PSME1	O43613;Q06323	R-HSA-749448;R-HSA-749452;R-HSA-379048;R-HSA-5658430
R-HSA-2454202	Fc epsilon receptor (FCERI) signaling	2	510	0.0569324	0.967093	0.967093	4	127	0.0146634	48887	Homo sapiens	PSME1;UBE2NL	Q06323;P61088	R-HSA-2730904;R-HSA-202534;R-HSA-5607724;R-HSA-5658430
R-HSA-556833	Metabolism of lipids and lipoproteins	2	641	0.0715562	0.990054	0.990054	3	702	0.081053	48887	Homo sapiens	ACE;GM2A	P17900;P22303	R-HSA-1605717;R-HSA-372519;R-HSA-1605595
R-HSA-190861	Gap junction assembly	3	37	0.00413039	0.00633541	0.278758	7	16	0.00184736	48887	Homo sapiens	TUBA8;GJB6	O95452;Q9NY65;P29033	R-HSA-191737;R-HSA-451056;R-HSA-190520;R-HSA-190698;R-HSA-190682;R-HSA-190877;R-HSA-190687
R-HSA-190828	Gap junction trafficking	3	48	0.00535834	0.0127854	0.460274	7	20	0.0023092	48887	Homo sapiens	TUBA8;GJB6	O95452;Q9NY65;P29033	R-HSA-191737;R-HSA-451056;R-HSA-190520;R-HSA-190698;R-HSA-190682;R-HSA-190877;R-HSA-190687
R-HSA-157858	Gap junction trafficking and regulation	3	50	0.0055816	0.0142463	0.470129	7	24	0.00277104	48887	Homo sapiens	TUBA8;GJB6	O95452;Q9NY65;P29033	R-HSA-191737;R-HSA-451056;R-HSA-190520;R-HSA-190698;R-HSA-190682;R-HSA-190877;R-HSA-190687
R-HSA-2132295	MHC class II antigen presentation	3	135	0.0150703	0.154882	0.567329	21	23	0.00265558	48887	Homo sapiens	TUBA8;HLA-DRB3;HLA-DRA	P01903;P79483;Q9NY65	R-HSA-2130504;R-HSA-2130478;R-HSA-2213248;R-HSA-2130393;R-HSA-2130500;R-HSA-2213239;R-HSA-2130731;R-HSA-2213236;R-HSA-2213235;R-HSA-2130640;R-HSA-2130336;R-HSA-2130641;R-HSA-2213246;R-HSA-2130349;R-HSA-2213244;R-HSA-2130619;R-HSA-2130378;R-HSA-2213243;R-HSA-2130486;R-HSA-2130725;R-HSA-2213241
R-HSA-199991	Membrane Trafficking	3	327	0.0365037	0.642449	0.642449	10	106	0.0122388	48887	Homo sapiens	TUBA8;GJB6	O95452;Q9NY65;P29033	R-HSA-191737;R-HSA-451056;R-HSA-190520;R-HSA-2316347;R-HSA-190698;R-HSA-6809003;R-HSA-190682;R-HSA-190877;R-HSA-6809006;R-HSA-190687
R-HSA-69278	Cell Cycle, Mitotic	3	473	0.052802	0.860051	0.860051	21	272	0.0314051	48887	Homo sapiens	TUBA8;PSME1;TK2	Q06323;Q9NY65;O00142	R-HSA-174105;R-HSA-1638803;R-HSA-174203;R-HSA-539107;R-HSA-174202;R-HSA-380316;R-HSA-2467809;R-HSA-68948;R-HSA-2467811;R-HSA-187574;R-HSA-69016;R-HSA-375302;R-HSA-2468287;R-HSA-75825;R-HSA-174058;R-HSA-1638821;R-HSA-2484822;R-HSA-68825;R-HSA-174255;R-HSA-380508;R-HSA-188191
R-HSA-5653656	Vesicle-mediated transport	3	520	0.0580487	0.899966	0.899966	10	138	0.0159335	48887	Homo sapiens	TUBA8;GJB6	O95452;Q9NY65;P29033	R-HSA-191737;R-HSA-451056;R-HSA-190520;R-HSA-2316347;R-HSA-190698;R-HSA-6809003;R-HSA-190682;R-HSA-190877;R-HSA-6809006;R-HSA-190687
R-HSA-422475	Axon guidance	3	549	0.061286	0.919231	0.919231	4	261	0.0301351	48887	Homo sapiens	TUBA8;PSME1;SLIT3	Q06323;O75094;Q9NY65	R-HSA-445077;R-HSA-373715;R-HSA-445071;R-HSA-5658430
R-HSA-1266738	Developmental Biology	3	816	0.0910918	0.990712	0.990712	4	415	0.0479159	48887	Homo sapiens	TUBA8;PSME1;SLIT3	Q06323;O75094;Q9NY65	R-HSA-445077;R-HSA-373715;R-HSA-445071;R-HSA-5658430
R-HSA-392499	Metabolism of proteins	3	1034	0.115428	0.998699	0.998699	15	502	0.057961	48887	Homo sapiens	ACE;TUBA8;EIF2B2	P49770;Q9NY65;P12821	R-HSA-389976;R-HSA-389961;R-HSA-389978;R-HSA-389963;R-HSA-72670;R-HSA-389964;R-HSA-2065355;R-HSA-2022398;R-HSA-6809003;R-HSA-389954;R-HSA-72722;R-HSA-6809006;R-HSA-2022405;R-HSA-389972;R-HSA-389974
R-HSA-428808	Na+-dependent glucose transporters	4	6	0.000669792	4.91117e-07	9.92056e-05	3	3	0.00034638	48887	Homo sapiens	SLC5A11	P53794;P31639;Q2M3M2;P13866	R-HSA-189208;R-HSA-429567;R-HSA-429613
R-HSA-912694	Regulation of IFNA signaling	4	26	0.00290243	0.000148598	0.0199121	4	5	0.000577301	48887	Homo sapiens	IFNA5	P01569;P01563;P01570;P05013	R-HSA-912680;R-HSA-997309;R-HSA-997311;R-HSA-997314
R-HSA-933541	TRAF6 mediated IRF7 activation	4	32	0.00357223	0.000325719	0.0328976	1	11	0.00127006	48887	Homo sapiens	IFNA5	P01569;P01563;P01570;P05013	R-HSA-994034
R-HSA-189200	Hexose transport	4	52	0.00580487	0.00195084	0.130707	1	18	0.00207828	48887	Homo sapiens	SLC5A11	P53794;P31639;Q2M3M2;P13866	R-HSA-189208
R-HSA-168928	RIG-I/MDA5 mediated induction of IFN-alpha/beta pathways	4	80	0.00893056	0.00884536	0.353814	1	46	0.00531116	48887	Homo sapiens	IFNA5	P01569;P01563;P01570;P05013	R-HSA-994034
R-HSA-202424	Downstream TCR signaling	4	115	0.0128377	0.0290655	0.567329	4	24	0.00277104	48887	Homo sapiens	PSME1;HLA-DRB3;UBE2NL;HLA-DRA	P01903;P79483;Q06323;P61088	R-HSA-202453;R-HSA-202534;R-HSA-202307;R-HSA-5607724
R-HSA-909733	Interferon alpha/beta signaling	4	134	0.0149587	0.0465337	0.567329	13	19	0.00219374	48887	Homo sapiens	IFNA5	P01569;P01563;P01570;P05013	R-HSA-909730;R-HSA-909729;R-HSA-997314;R-HSA-909732;R-HSA-909720;R-HSA-912680;R-HSA-909722;R-HSA-997309;R-HSA-909724;R-HSA-997311;R-HSA-909726;R-HSA-909718;R-HSA-909719
R-HSA-202403	TCR signaling	4	134	0.0149587	0.0465337	0.567329	14	49	0.00565755	48887	Homo sapiens	PSME1;HLA-DRB3;UBE2NL;HLA-DRA	P01903;P79483;Q06323;P61088	R-HSA-202214;R-HSA-202453;R-HSA-202534;R-HSA-202291;R-HSA-202216;R-HSA-202344;R-HSA-202248;R-HSA-202165;R-HSA-202307;R-HSA-202168;R-HSA-202245;R-HSA-202174;R-HSA-5607724;R-HSA-202233
R-HSA-71387	Metabolism of carbohydrates	4	283	0.0315919	0.317117	0.567329	1	216	0.0249394	48887	Homo sapiens	SLC5A11	P53794;P31639;Q2M3M2;P13866	R-HSA-189208
R-HSA-1640170	Cell Cycle	4	568	0.063407	0.829675	0.829675	25	348	0.0401801	48887	Homo sapiens	TUBA8;PSME1;UBE2NL;TK2	Q06323;P61088;Q9NY65;O00142	R-HSA-174105;R-HSA-69891;R-HSA-1638803;R-HSA-539107;R-HSA-174203;R-HSA-174202;R-HSA-380316;R-HSA-2467809;R-HSA-68948;R-HSA-2467811;R-HSA-187574;R-HSA-69016;R-HSA-264458;R-HSA-375302;R-HSA-2468287;R-HSA-69600;R-HSA-5683735;R-HSA-75825;R-HSA-174058;R-HSA-1638821;R-HSA-2484822;R-HSA-68825;R-HSA-174255;R-HSA-380508;R-HSA-188191
R-HSA-429593	Inositol transporters	5	7	0.000781424	1.2116e-08	4.89486e-06	2	3	0.00034638	48887	Homo sapiens	SLC5A11	P53794;Q8WWX8;P31639;Q2M3M2;P13866	R-HSA-429571;R-HSA-429663
R-HSA-425366	Transport of glucose and other sugars, bile salts and organic acids, metal ions and amine compounds	5	100	0.0111632	0.00347532	0.173766	5	74	0.00854405	48887	Homo sapiens	SLC5A11	P53794;Q8WWX8;P31639;Q2M3M2;P13866	R-HSA-429571;R-HSA-189208;R-HSA-429567;R-HSA-429663;R-HSA-429613
R-HSA-983231	Factors involved in megakaryocyte development and platelet production	5	145	0.0161866	0.0157159	0.487192	3	42	0.00484932	48887	Homo sapiens	TUBA8;IFNA5	P01569;P01563;P01570;Q9NY65;P05013	R-HSA-983266;R-HSA-994034;R-HSA-983259
R-HSA-1280218	Adaptive Immune System	5	949	0.105939	0.967799	0.967799	44	245	0.0282877	48887	Homo sapiens	TUBA8;PSME1;HLA-DRB3;UBE2NL;HLA-DRA	P01903;P79483;Q06323;P61088;Q9NY65	R-HSA-2130504;R-HSA-202534;R-HSA-983152;R-HSA-2130500;R-HSA-983157;R-HSA-983156;R-HSA-202291;R-HSA-202344;R-HSA-2213239;R-HSA-2213236;R-HSA-2213235;R-HSA-983150;R-HSA-2130640;R-HSA-1236970;R-HSA-2130336;R-HSA-2130641;R-HSA-2213246;R-HSA-2213244;R-HSA-2130349;R-HSA-983140;R-HSA-2213243;R-HSA-5607724;R-HSA-2213241;R-HSA-202214;R-HSA-2130478;R-HSA-389758;R-HSA-202453;R-HSA-2213248;R-HSA-2130393;R-HS…
R-HSA-74160	Gene Expression	5	1376	0.153606	0.998902	0.998902	17	470	0.0542663	48887	Homo sapiens	ZNF30;IMP3;PSME1;GTF3C6;EIF2B2	P17039;Q06323;P49770;O00425;Q969F1	R-HSA-83723;R-HSA-112150;R-HSA-83790;R-HSA-112149;R-HSA-83788;R-HSA-72670;R-HSA-76054;R-HSA-76056;R-HSA-975040;R-HSA-450466;R-HSA-112155;R-HSA-76060;R-HSA-112153;R-HSA-428287;R-HSA-83805;R-HSA-72722;R-HSA-112055
R-HSA-109582	Hemostasis	6	526	0.0587185	0.435329	0.567329	4	310	0.0357926	48887	Homo sapiens	TUBA8;IFNA5;ESAM	P01569;P01563;P01570;Q9NY65;Q96AP7;P05013	R-HSA-983266;R-HSA-994034;R-HSA-202724;R-HSA-983259
R-HSA-168249	Innate Immune System	6	956	0.10672	0.927846	0.927846	14	615	0.071008	48887	Homo sapiens	PSME1;IFNA5;UBE2NL	P01569;P01563;P01570;Q06323;P61088;P05013	R-HSA-975122;R-HSA-5607731;R-HSA-2730904;R-HSA-168915;R-HSA-202534;R-HSA-688137;R-HSA-937050;R-HSA-994034;R-HSA-741386;R-HSA-5607757;R-HSA-5607756;R-HSA-975118;R-HSA-5607724;R-HSA-5658430
R-HSA-425407	SLC-mediated transmembrane transport	7	271	0.0302523	0.0195616	0.508601	8	182	0.0210137	48887	Homo sapiens	SLC5A11	P53794;Q8WWX8;P31639;Q2M3M2;P13866;Q8N695;Q92911	R-HSA-429571;R-HSA-189208;R-HSA-429591;R-HSA-429567;R-HSA-429663;R-HSA-429767;R-HSA-429613;R-HSA-429749
R-HSA-913531	Interferon Signaling	7	281	0.0313686	0.0232814	0.567329	15	50	0.00577301	48887	Homo sapiens	IFNA5;HLA-DRB3;UBE2NL;HLA-DRA	P01903;P01569;P79483;P01563;P01570;P61088;P05013	R-HSA-1169402;R-HSA-909730;R-HSA-909729;R-HSA-997314;R-HSA-909732;R-HSA-1031716;R-HSA-909720;R-HSA-912680;R-HSA-909722;R-HSA-997309;R-HSA-909724;R-HSA-909726;R-HSA-997311;R-HSA-909718;R-HSA-909719
R-HSA-1280215	Cytokine Signaling in Immune system	8	657	0.0733423	0.339679	0.567329	21	306	0.0353308	48887	Homo sapiens	PSME1;IFNA5;HLA-DRB3;UBE2NL;HLA-DRA	P01903;P01569;P79483;P01563;P01570;Q06323;P61088;P05013	R-HSA-451418;R-HSA-5668520;R-HSA-5607731;R-HSA-1169402;R-HSA-909730;R-HSA-5668481;R-HSA-909729;R-HSA-446877;R-HSA-997314;R-HSA-909732;R-HSA-1031716;R-HSA-909720;R-HSA-909722;R-HSA-912680;R-HSA-909724;R-HSA-997309;R-HSA-909726;R-HSA-997311;R-HSA-909718;R-HSA-909719;R-HSA-5658430
R-HSA-382551	Transmembrane transport of small molecules	9	604	0.0674258	0.152662	0.567329	10	301	0.0347535	48887	Homo sapiens	HMOX2;ATP13A5;SLC5A11	P53794;Q8WWX8;P31639;Q2M3M2;Q4VNC0;P13866;P30519;Q8N695;Q92911	R-HSA-189398;R-HSA-429571;R-HSA-189208;R-HSA-429591;R-HSA-429567;R-HSA-5251989;R-HSA-429663;R-HSA-429767;R-HSA-429613;R-HSA-429749
R-HSA-168256	Immune System	9	1720	0.192007	0.994136	0.994136	75	1079	0.124581	48887	Homo sapiens	TUBA8;PSME1;IFNA5;HLA-DRB3;UBE2NL;HLA-DRA	P01903;P01569;P79483;P01563;P01570;Q06323;P61088;Q9NY65;P05013	R-HSA-5668520;R-HSA-5607731;R-HSA-983152;R-HSA-983157;R-HSA-983156;R-HSA-202344;R-HSA-909720;R-HSA-2213239;R-HSA-2213236;R-HSA-909722;R-HSA-909724;R-HSA-2213235;R-HSA-741386;R-HSA-909726;R-HSA-983150;R-HSA-2130336;R-HSA-1236970;R-HSA-2213246;R-HSA-2213244;R-HSA-2130349;R-HSA-983140;R-HSA-2213243;R-HSA-909718;R-HSA-5607724;R-HSA-2213241;R-HSA-909719;R-HSA-975122;R-HSA-202214;R-HSA-1169402;R-HSA-21…
R-HSA-1430728	Metabolism	11	1891	0.211096	0.98985	0.98985	13	1774	0.204826	48887	Homo sapiens	HMOX2;ACE;PSME1;GM2A;IP6K3;TK2;SLC5A11	P53794;P17900;P31639;Q2M3M2;Q06323;P22303;P13866;P30519;O00142;Q96PC2;Q92911	R-HSA-1855194;R-HSA-189398;R-HSA-1605717;R-HSA-1855227;R-HSA-1855193;R-HSA-189208;R-HSA-372519;R-HSA-1605595;R-HSA-109759;R-HSA-353125;R-HSA-1855158;R-HSA-209910;R-HSA-1855223

## Sheet: High AD
Pathway identif	Pathway name	# Entities found	# Entities total	Entities ratio	Entities pValue	Entities FDR	# Reactions found	# Reactions total	Reactions ratio	Species identifier	Species name	Submitted entities found	Mapped entities	Found reaction identifiers
R-HSA-375280	Amine ligand-binding receptors	2	49	0.00444969	0.107387	0.5744	2	14	0.00157604	48887	Homo sapiens	CHRM4;TAAR3	Q9P1P4;P08173	R-HSA-391211;R-HSA-390673
R-HSA-418594	G alpha (i) signalling events	2	318	0.0288776	0.878963	0.878963	3	8	0.000900597	48887	Homo sapiens	CHRM4;GPR17	P08173;Q13304	R-HSA-380073;R-HSA-749454;R-HSA-749456
R-HSA-381753	Olfactory Signaling Pathway	2	422	0.0383218	0.954762	0.954762	1	2	0.000225149	48887	Homo sapiens	OR6J1;OR2T8	A6NH00;Q8NGC5	R-HSA-381750
R-HSA-111448	Activation of NOXA and translocation to mitochondria	2	5	0.00045405	0.00153948	0.0400265	5	5	0.000562873	48887	Homo sapiens	PMAIP1;PMAIP1	Q13794;ENSG00000141682	R-HSA-140216;R-HSA-140217;R-HSA-4331331;R-HSA-140214;R-HSA-4331327
R-HSA-428643	Organic anion transporters	2	21	0.00190701	0.024139	0.45864	3	8	0.000900597	48887	Homo sapiens	SLC5A11	Q8N695;Q92911	R-HSA-429591;R-HSA-429767;R-HSA-429749
R-HSA-114452	Activation of BH3-only proteins	2	31	0.00281511	0.0489111	0.5744	5	19	0.00213892	48887	Homo sapiens	PMAIP1;PMAIP1	Q13794;ENSG00000141682	R-HSA-140216;R-HSA-140217;R-HSA-4331331;R-HSA-140214;R-HSA-4331327
R-HSA-109606	Intrinsic Pathway for Apoptosis	2	44	0.00399564	0.089734	0.5744	7	46	0.00517843	48887	Homo sapiens	PMAIP1;PMAIP1	Q13794;ENSG00000141682	R-HSA-140216;R-HSA-140217;R-HSA-4331331;R-HSA-140214;R-HSA-508163;R-HSA-508162;R-HSA-4331327
R-HSA-3214815	HDACs deacetylate histones	2	63	0.00572103	0.160793	0.5744	4	4	0.000450298	48887	Homo sapiens	BRMS1;HIST2H2AA4	Q6FI13;Q9HCU9	R-HSA-3782655;R-HSA-3782637;R-HSA-3777129;R-HSA-3769447
R-HSA-156590	Glutathione conjugation	2	86	0.00780966	0.255453	0.5744	1	15	0.00168862	48887	Homo sapiens	GSTT1	P30711;P0CG30	R-HSA-176054
R-HSA-3214847	HATs acetylate histones	2	110	0.0099891	0.355322	0.5744	3	15	0.00168862	48887	Homo sapiens	PHF17;HIST2H2AA4	Q6FI13;Q6IE81	R-HSA-3321975;R-HSA-3318413;R-HSA-3662335
R-HSA-202733	Cell surface interactions at the vascular wall	2	114	0.0103523	0.371606	0.5744	2	55	0.0061916	48887	Homo sapiens	ESAM;CD58;CD58	P19256;Q96AP7	R-HSA-202724;R-HSA-202714
R-HSA-425393	Transport of inorganic cations/anions and amino acids/oligopeptides	2	148	0.0134399	0.501954	0.5744	3	68	0.00765507	48887	Homo sapiens	SLC5A11	Q8N695;Q92911	R-HSA-429591;R-HSA-429767;R-HSA-429749
R-HSA-199977	ER to Golgi Anterograde Transport	2	157	0.0142572	0.533514	0.5744	13	37	0.00416526	48887	Homo sapiens	TUBA1A;SERPINA1	Q71U36;P01009	R-HSA-5694446;R-HSA-5694428;R-HSA-203973;R-HSA-5694527;R-HSA-5694409;R-HSA-5694522;R-HSA-5694441;R-HSA-5694439;R-HSA-6809003;R-HSA-6809006;R-HSA-5694417;R-HSA-204008;R-HSA-5694418
R-HSA-877300	Interferon gamma signaling	2	174	0.0158009	0.589346	0.589346	2	15	0.00168862	48887	Homo sapiens	GBP1;PTPN2	P32455;P17706-2	R-HSA-997326;R-HSA-1031716
R-HSA-948021	Transport to the Golgi and subsequent modification	2	212	0.0192517	0.695926	0.695926	13	58	0.00652933	48887	Homo sapiens	TUBA1A;SERPINA1	Q71U36;P01009	R-HSA-5694446;R-HSA-5694428;R-HSA-203973;R-HSA-5694527;R-HSA-5694409;R-HSA-5694522;R-HSA-5694441;R-HSA-5694439;R-HSA-6809003;R-HSA-6809006;R-HSA-5694417;R-HSA-204008;R-HSA-5694418
R-HSA-156580	Phase II conjugation	2	258	0.023429	0.793501	0.793501	1	67	0.0075425	48887	Homo sapiens	GSTT1	P30711;P0CG30	R-HSA-176054
R-HSA-913531	Interferon Signaling	2	289	0.0262441	0.842733	0.842733	2	50	0.00562873	48887	Homo sapiens	GBP1;PTPN2	P32455;P17706-2	R-HSA-997326;R-HSA-1031716
R-HSA-195258	RHO GTPase Effectors	2	305	0.0276971	0.863781	0.863781	10	103	0.0115952	48887	Homo sapiens	TUBA1A;HIST2H2AA4	Q6FI13;Q71U36	R-HSA-5625796;R-HSA-5625797;R-HSA-5625870;R-HSA-5666169;R-HSA-5672329;R-HSA-5625784;R-HSA-5625774;R-HSA-5625883;R-HSA-5625849;R-HSA-5625848
R-HSA-68886	M Phase	2	316	0.028696	0.876733	0.876733	15	63	0.0070922	48887	Homo sapiens	TUBA1A;HIST2H2AA4	Q6FI13;Q71U36	R-HSA-2245218;R-HSA-1638803;R-HSA-2288097;R-HSA-2467809;R-HSA-2301205;R-HSA-2467811;R-HSA-375302;R-HSA-2172678;R-HSA-2468287;R-HSA-2294574;R-HSA-2294600;R-HSA-2294580;R-HSA-1638821;R-HSA-2484822;R-HSA-2294590
R-HSA-199991	Membrane Trafficking	2	340	0.0308754	0.90117	0.90117	17	106	0.0119329	48887	Homo sapiens	TUBA1A;SERPINA1	Q71U36;P01009	R-HSA-5694446;R-HSA-203973;R-HSA-191737;R-HSA-5694527;R-HSA-5694409;R-HSA-5694522;R-HSA-190520;R-HSA-5694441;R-HSA-6809003;R-HSA-5694439;R-HSA-6809006;R-HSA-204008;R-HSA-5694428;R-HSA-2316347;R-HSA-190877;R-HSA-5694417;R-HSA-5694418
R-HSA-446203	Asparagine N-linked glycosylation	2	377	0.0342354	0.930209	0.930209	13	132	0.0148598	48887	Homo sapiens	TUBA1A;SERPINA1	Q71U36;P01009	R-HSA-5694446;R-HSA-5694428;R-HSA-203973;R-HSA-5694527;R-HSA-5694409;R-HSA-5694522;R-HSA-5694441;R-HSA-5694439;R-HSA-6809003;R-HSA-6809006;R-HSA-5694417;R-HSA-204008;R-HSA-5694418
R-HSA-194315	Signaling by Rho GTPases	2	418	0.0379586	0.952965	0.952965	10	108	0.0121581	48887	Homo sapiens	TUBA1A;HIST2H2AA4	Q6FI13;Q71U36	R-HSA-5625796;R-HSA-5625797;R-HSA-5625870;R-HSA-5666169;R-HSA-5672329;R-HSA-5625784;R-HSA-5625774;R-HSA-5625883;R-HSA-5625849;R-HSA-5625848
R-HSA-5663205	Infectious disease	2	498	0.0452234	0.978725	0.978725	2	311	0.0350107	48887	Homo sapiens	HSPA1A;HSPA1A;EEF2	P13639;P0DMV8	R-HSA-5336421;R-HSA-192746
R-HSA-211859	Biological oxidations	2	515	0.0467672	0.982089	0.982089	1	173	0.0194754	48887	Homo sapiens	GSTT1	P30711;P0CG30	R-HSA-176054
R-HSA-5653656	Vesicle-mediated transport	2	573	0.0520341	0.990124	0.990124	17	138	0.0155353	48887	Homo sapiens	TUBA1A;SERPINA1	Q71U36;P01009	R-HSA-5694446;R-HSA-203973;R-HSA-191737;R-HSA-5694527;R-HSA-5694409;R-HSA-5694522;R-HSA-190520;R-HSA-5694441;R-HSA-6809003;R-HSA-5694439;R-HSA-6809006;R-HSA-204008;R-HSA-5694428;R-HSA-2316347;R-HSA-190877;R-HSA-5694417;R-HSA-5694418
R-HSA-1266738	Developmental Biology	2	904	0.0820923	0.999727	0.999727	33	415	0.0467185	48887	Homo sapiens	TUBA1A;HIST2H2AA4	Q6FI13;Q71U36	R-HSA-445077;R-HSA-5617431;R-HSA-6810159;R-HSA-6810158;R-HSA-5617492;R-HSA-5621010;R-HSA-5617483;R-HSA-6810161;R-HSA-5617486;R-HSA-5621002;R-HSA-5617896;R-HSA-5617484;R-HSA-445071;R-HSA-5617887;R-HSA-5617650;R-HSA-5617471;R-HSA-5617877;R-HSA-5617462;R-HSA-5617661;R-HSA-5617874;R-HSA-5617452;R-HSA-5617454;R-HSA-5693644;R-HSA-5617866;R-HSA-5617867;R-HSA-5617445;R-HSA-5617641;R-HSA-5617672;R-HSA-561…
R-HSA-1280218	Adaptive Immune System	2	1002	0.0909916	0.999911	0.999911	5	245	0.0275808	48887	Homo sapiens	UBE2O;TUBA1A	Q9C0C9;Q71U36	R-HSA-2213248;R-HSA-983152;R-HSA-983157;R-HSA-983140;R-HSA-983156
R-HSA-1643685	Disease	2	1285	0.116691	0.999997	0.999997	2	798	0.0898345	48887	Homo sapiens	HSPA1A;HSPA1A;EEF2	P13639;P0DMV8	R-HSA-5336421;R-HSA-192746
R-HSA-373076	Class A/1 (Rhodopsin-like receptors)	3	386	0.0350527	0.817731	0.817731	4	134	0.015085	48887	Homo sapiens	CHRM4;TAAR3;GPR17	Q9P1P4;P08173;Q13304	R-HSA-391211;R-HSA-390673;R-HSA-418918;R-HSA-391937
R-HSA-500792	GPCR ligand binding	3	568	0.0515801	0.959025	0.959025	4	158	0.0177868	48887	Homo sapiens	CHRM4;TAAR3;GPR17	Q9P1P4;P08173;Q13304	R-HSA-391211;R-HSA-390673;R-HSA-418918;R-HSA-391937
R-HSA-109581	Apoptosis	3	171	0.0155285	0.307245	0.5744	8	121	0.0136215	48887	Homo sapiens	PMAIP1;PMAIP1;DBNL	Q13794;ENSG00000141682;Q9UJU6	R-HSA-140216;R-HSA-140217;R-HSA-4331331;R-HSA-202966;R-HSA-140214;R-HSA-508163;R-HSA-508162;R-HSA-4331327
R-HSA-5357801	Programmed Cell Death	3	179	0.016255	0.332015	0.5744	8	134	0.015085	48887	Homo sapiens	PMAIP1;PMAIP1;DBNL	Q13794;ENSG00000141682;Q9UJU6	R-HSA-140216;R-HSA-140217;R-HSA-4331331;R-HSA-202966;R-HSA-140214;R-HSA-508163;R-HSA-508162;R-HSA-4331327
R-HSA-4839726	Chromatin organization	3	241	0.0218852	0.517044	0.5744	11	79	0.00889339	48887	Homo sapiens	BRMS1;PHF17;HIST2H2AA4	Q6FI13;Q9HCU9;Q6IE81	R-HSA-5216234;R-HSA-5229203;R-HSA-5205820;R-HSA-5205867;R-HSA-3782655;R-HSA-3782637;R-HSA-3321975;R-HSA-3777129;R-HSA-3769447;R-HSA-3318413;R-HSA-3662335
R-HSA-3247509	Chromatin modifying enzymes	3	241	0.0218852	0.517044	0.5744	11	79	0.00889339	48887	Homo sapiens	BRMS1;PHF17;HIST2H2AA4	Q6FI13;Q9HCU9;Q6IE81	R-HSA-5216234;R-HSA-5229203;R-HSA-5205820;R-HSA-5205867;R-HSA-3782655;R-HSA-3782637;R-HSA-3321975;R-HSA-3777129;R-HSA-3769447;R-HSA-3318413;R-HSA-3662335
R-HSA-69278	Cell Cycle, Mitotic	3	507	0.0460407	0.930714	0.930714	28	272	0.0306203	48887	Homo sapiens	TUBA1A;TK2;HIST2H2AA4	Q6FI13;Q71U36;O00142	R-HSA-380455;R-HSA-2245218;R-HSA-1638803;R-HSA-539107;R-HSA-380316;R-HSA-380311;R-HSA-375302;R-HSA-2172678;R-HSA-2468287;R-HSA-2294574;R-HSA-2294580;R-HSA-380303;R-HSA-2484822;R-HSA-380294;R-HSA-2294590;R-HSA-2574840;R-HSA-380272;R-HSA-2574845;R-HSA-2288097;R-HSA-2467809;R-HSA-2301205;R-HSA-2467811;R-HSA-380283;R-HSA-2294600;R-HSA-3000310;R-HSA-1638821;R-HSA-3000319;R-HSA-380508
R-HSA-1280215	Cytokine Signaling in Immune system	3	678	0.0615692	0.984889	0.984889	6	306	0.0344478	48887	Homo sapiens	GBP1;PTPN2;CASP1	P29466;P32455;P17706-2	R-HSA-997326;R-HSA-448673;R-HSA-448678;R-HSA-448703;R-HSA-1031716;R-HSA-448702
R-HSA-428808	Na+-dependent glucose transporters	4	10	0.0009081	6.03671e-06	0.000199211	3	3	0.000337724	48887	Homo sapiens	SLC5A11	P53794;P31639;Q2M3M2;P13866	R-HSA-189208;R-HSA-429567;R-HSA-429613
R-HSA-189200	Hexose transport	4	64	0.00581184	0.00633468	0.133028	1	19	0.00213892	48887	Homo sapiens	SLC5A11	P53794;P31639;Q2M3M2;P13866	R-HSA-189208
R-HSA-71387	Metabolism of carbohydrates	4	418	0.0379586	0.70254	0.70254	1	220	0.0247664	48887	Homo sapiens	SLC5A11	P53794;P31639;Q2M3M2;P13866	R-HSA-189208
R-HSA-1640170	Cell Cycle	4	608	0.0552125	0.918937	0.918937	36	348	0.039176	48887	Homo sapiens	TUBA1A;TK2;UIMC1;HIST2H2AA4	Q6FI13;Q71U36;Q96RL1;O00142	R-HSA-380455;R-HSA-2245218;R-HSA-1638803;R-HSA-539107;R-HSA-380316;R-HSA-606289;R-HSA-380311;R-HSA-375302;R-HSA-2172678;R-HSA-2468287;R-HSA-2294574;R-HSA-176700;R-HSA-912408;R-HSA-2294580;R-HSA-380303;R-HSA-606287;R-HSA-2484822;R-HSA-380294;R-HSA-2294590;R-HSA-69891;R-HSA-2574840;R-HSA-181450;R-HSA-2574845;R-HSA-380272;R-HSA-2288097;R-HSA-2467809;R-HSA-2301205;R-HSA-2467811;R-HSA-380283;R-HSA-229…
R-HSA-212436	Generic Transcription Pathway	4	645	0.0585725	0.939018	0.939018	1	82	0.00923112	48887	Homo sapiens	ZNF33B;ZNF45;ZNF443;ZNF160	Q02386;Q06732;Q9HCG1;Q9Y2A4	R-HSA-975040
R-HSA-597592	Post-translational protein modification	4	674	0.061206	0.951502	0.951502	18	254	0.0285939	48887	Homo sapiens	TUBA1A;PIGO;SERPINA1;EEF2	P13639;Q71U36;P01009;Q8TEQ8	R-HSA-5694446;R-HSA-5358494;R-HSA-203973;R-HSA-5694527;R-HSA-5694409;R-HSA-5694522;R-HSA-5694441;R-HSA-5358484;R-HSA-6809003;R-HSA-5367022;R-HSA-5694439;R-HSA-6809006;R-HSA-204008;R-HSA-163069;R-HSA-5694428;R-HSA-5358475;R-HSA-5694417;R-HSA-5694418
R-HSA-388396	GPCR downstream signaling	5	1100	0.099891	0.9961	0.9961	10	62	0.00697962	48887	Homo sapiens	OR6J1;CHRM4;TAAR3;OR2T8;GPR17	Q9P1P4;P08173;A6NH00;Q13304;Q8NGC5	R-HSA-749448;R-HSA-380073;R-HSA-749454;R-HSA-379044;R-HSA-749452;R-HSA-744887;R-HSA-744886;R-HSA-379048;R-HSA-749456;R-HSA-381750
R-HSA-372790	Signaling by GPCR	5	1443	0.131039	0.999851	0.999851	14	314	0.0353484	48887	Homo sapiens	OR6J1;CHRM4;TAAR3;OR2T8;GPR17	Q9P1P4;P08173;A6NH00;Q13304;Q8NGC5	R-HSA-391211;R-HSA-380073;R-HSA-749448;R-HSA-749454;R-HSA-390673;R-HSA-379044;R-HSA-749452;R-HSA-418918;R-HSA-744887;R-HSA-744886;R-HSA-749456;R-HSA-379048;R-HSA-381750;R-HSA-391937
R-HSA-429593	Inositol transporters	5	11	0.00099891	2.11103e-07	8.23303e-06	2	3	0.000337724	48887	Homo sapiens	SLC5A11	P53794;Q8WWX8;P31639;Q2M3M2;P13866	R-HSA-429571;R-HSA-429663
R-HSA-425366	Transport of glucose and other sugars, bile salts and organic acids, metal ions and amine compounds	5	185	0.0167999	0.0605256	0.5744	5	75	0.00844309	48887	Homo sapiens	SLC5A11	P53794;Q8WWX8;P31639;Q2M3M2;P13866	R-HSA-429571;R-HSA-189208;R-HSA-429567;R-HSA-429663;R-HSA-429613
R-HSA-109582	Hemostasis	5	576	0.0523066	0.788066	0.788066	11	311	0.0350107	48887	Homo sapiens	TUBA1A;ESAM;SERPINA1;CD58;CD58	P05154;Q71U36;P19256;P01009;Q96AP7	R-HSA-983266;R-HSA-5591086;R-HSA-158137;R-HSA-140840;R-HSA-202724;R-HSA-983259;R-HSA-140696;R-HSA-202714;R-HSA-140599;R-HSA-481007;R-HSA-158419
R-HSA-392499	Metabolism of proteins	5	1312	0.119143	0.999456	0.999456	31	518	0.0583136	48887	Homo sapiens	TUBA1A;PIGO;SERPINA1;EEF2;HIST2H2AA4	Q6FI13;P13639;Q71U36;P01009;Q8TEQ8	R-HSA-389961;R-HSA-203973;R-HSA-389963;R-HSA-5694527;R-HSA-389964;R-HSA-5694409;R-HSA-5694522;R-HSA-389954;R-HSA-156915;R-HSA-5694428;R-HSA-389976;R-HSA-389978;R-HSA-389980;R-HSA-389970;R-HSA-5694417;R-HSA-389972;R-HSA-5694418;R-HSA-389974;R-HSA-5694446;R-HSA-5358494;R-HSA-5694441;R-HSA-5358484;R-HSA-5694439;R-HSA-6809003;R-HSA-5367022;R-HSA-6809006;R-HSA-204008;R-HSA-163069;R-HSA-977224;R-HSA-53…
R-HSA-168256	Immune System	5	1841	0.167181	0.999998	0.999998	15	1088	0.122481	48887	Homo sapiens	UBE2O;TUBA1A;GBP1;PTPN2;CASP1	P29466;Q9C0C9;Q71U36;P32455;P17706-2	R-HSA-622420;R-HSA-997326;R-HSA-2213248;R-HSA-983152;R-HSA-983157;R-HSA-983156;R-HSA-448703;R-HSA-448702;R-HSA-1031716;R-HSA-448673;R-HSA-844612;R-HSA-448678;R-HSA-844617;R-HSA-844618;R-HSA-983140
R-HSA-425407	SLC-mediated transmembrane transport	7	435	0.0395024	0.225639	0.5744	8	184	0.0207137	48887	Homo sapiens	SLC5A11	P53794;Q8WWX8;P31639;Q2M3M2;P13866;Q8N695;Q92911	R-HSA-429571;R-HSA-189208;R-HSA-429591;R-HSA-429567;R-HSA-429767;R-HSA-429663;R-HSA-429749;R-HSA-429613
R-HSA-382551	Transmembrane transport of small molecules	7	807	0.0732837	0.817751	0.817751	8	303	0.0341101	48887	Homo sapiens	SLC5A11	P53794;Q8WWX8;P31639;Q2M3M2;P13866;Q8N695;Q92911	R-HSA-429571;R-HSA-189208;R-HSA-429591;R-HSA-429567;R-HSA-429767;R-HSA-429663;R-HSA-429749;R-HSA-429613
R-HSA-74160	Gene Expression	7	1596	0.144933	0.999513	0.999513	26	472	0.0531352	48887	Homo sapiens	HSPA1A;HSPA1A;ZNF33B;ZNF45;EEF2;ZNF443;ZNF160;HIST2H2AA4	Q02386;Q06732;Q6FI13;P13639;Q9HCG1;P0DMV8;Q9Y2A4	R-HSA-427514;R-HSA-5334152;R-HSA-5227490;R-HSA-427527;R-HSA-73718;R-HSA-212252;R-HSA-5334179;R-HSA-427528;R-HSA-975040;R-HSA-5250938;R-HSA-5334151;R-HSA-156915;R-HSA-5334097;R-HSA-212269;R-HSA-5334099;R-HSA-5334160;R-HSA-212222;R-HSA-427337;R-HSA-433672;R-HSA-450551;R-HSA-5334164;R-HSA-156930;R-HSA-450580;R-HSA-5578742;R-HSA-74986;R-HSA-212263
R-HSA-162582	Signal Transduction	8	2732	0.248093	1	1	37	1703	0.191715	48887	Homo sapiens	OR6J1;CHRM4;TUBA1A;TAAR3;OR2T8;GPR17;HIST2H2AA4;SMAD5	Q6FI13;Q9P1P4;Q71U36;P08173;Q99717;A6NH00;Q13304;Q8NGC5	R-HSA-391211;R-HSA-390673;R-HSA-418918;R-HSA-749456;R-HSA-5625796;R-HSA-5625797;R-HSA-749448;R-HSA-201453;R-HSA-749454;R-HSA-749452;R-HSA-5610733;R-HSA-3364026;R-HSA-201445;R-HSA-391937;R-HSA-201648;R-HSA-201476;R-HSA-380073;R-HSA-201472;R-HSA-5610767;R-HSA-379044;R-HSA-202626;R-HSA-744887;R-HSA-744886;R-HSA-379048;R-HSA-201425;R-HSA-5625784;R-HSA-5625883;R-HSA-5625849;R-HSA-5625848;R-HSA-3451147…
R-HSA-1430728	Metabolism	9	3163	0.287232	1	1	9	1943	0.218732	48887	Homo sapiens	SLC5A11;TK2;IP6K3;GSTT1	P53794;P30711;P31639;Q2M3M2;P13866;P0CG30;O00142;Q96PC2;Q92911	R-HSA-1855194;R-HSA-189208;R-HSA-1855227;R-HSA-1855193;R-HSA-109759;R-HSA-1855158;R-HSA-176054;R-HSA-209910;R-HSA-1855223
R-HSA-3371511	HSF1 activation	11	43	0.00390483	3.9676e-12	3.09473e-10	1	7	0.000788022	48887	Homo sapiens	HSPA1B;HSPA1A;SERPINH1	ENSG00000149257;ENSG00000215328;ENSG00000231555;ENSG00000232804;ENSG00000237724;ENSG00000204388;ENSG00000204389;ENSG00000234475;ENSG00000235941;ENSG00000212866;ENSG00000224501	R-HSA-4793819
R-HSA-3371568	Attenuation phase	13	47	0.00426807	1.53211e-14	3.60045e-12	3	5	0.000562873	48887	Homo sapiens	HSPA1B;HSPA1A;HSPA1B;HSPA1A;SERPINH1	P0DMV9;ENSG00000149257;ENSG00000215328;ENSG00000231555;ENSG00000232804;ENSG00000237724;P0DMV8;ENSG00000204388;ENSG00000204389;ENSG00000234475;ENSG00000235941;ENSG00000212866;ENSG00000224501	R-HSA-5082384;R-HSA-5082369;R-HSA-3371554
R-HSA-3371571	HSF1-dependent transactivation	13	59	0.00535779	2.6279e-13	3.07464e-11	4	8	0.000900597	48887	Homo sapiens	HSPA1B;HSPA1A;HSPA1B;HSPA1A;SERPINH1	P0DMV9;ENSG00000149257;ENSG00000215328;ENSG00000231555;ENSG00000232804;ENSG00000237724;P0DMV8;ENSG00000204388;ENSG00000204389;ENSG00000234475;ENSG00000235941;ENSG00000212866;ENSG00000224501	R-HSA-5082384;R-HSA-5082369;R-HSA-3371554;R-HSA-5082356
R-HSA-3371453	Regulation of HSF1-mediated heat shock response	13	111	0.0100799	5.94077e-10	3.44564e-08	7	14	0.00157604	48887	Homo sapiens	HSPA1B;HSPA1A;HSPA1B;HSPA1A;SERPINH1	P0DMV9;ENSG00000149257;ENSG00000215328;ENSG00000231555;ENSG00000232804;ENSG00000237724;P0DMV8;ENSG00000204388;ENSG00000204389;ENSG00000234475;ENSG00000235941;ENSG00000212866;ENSG00000224501	R-HSA-3371518;R-HSA-3371467;R-HSA-5251959;R-HSA-5252079;R-HSA-5251942;R-HSA-5252041;R-HSA-5251955
R-HSA-3371556	Cellular response to heat stress	13	133	0.0120777	5.05971e-09	2.37806e-07	12	29	0.00326466	48887	Homo sapiens	HSPA1B;HSPA1A;HSPA1B;HSPA1A;SERPINH1	P0DMV9;ENSG00000149257;ENSG00000215328;ENSG00000231555;ENSG00000232804;ENSG00000237724;P0DMV8;ENSG00000204388;ENSG00000204389;ENSG00000234475;ENSG00000235941;ENSG00000212866;ENSG00000224501	R-HSA-5082384;R-HSA-5082369;R-HSA-3371518;R-HSA-3371554;R-HSA-3371467;R-HSA-5082356;R-HSA-4793819;R-HSA-5251959;R-HSA-5252079;R-HSA-5251942;R-HSA-5252041;R-HSA-5251955
R-HSA-2262752	Cellular responses to stress	14	462	0.0419542	0.000803104	0.02329	25	203	0.0228526	48887	Homo sapiens	HSPA1B;HSPA1A;HSPA1B;HSPA1A;SERPINH1;HIST2H2AA4	P0DMV9;ENSG00000149257;ENSG00000215328;ENSG00000231555;ENSG00000232804;Q6FI13;ENSG00000237724;P0DMV8;ENSG00000204388;ENSG00000204389;ENSG00000234475;ENSG00000235941;ENSG00000212866;ENSG00000224501	R-HSA-3857308;R-HSA-3371518;R-HSA-5082384;R-HSA-3857305;R-HSA-3788745;R-HSA-5251942;R-HSA-5252079;R-HSA-3788748;R-HSA-3229089;R-HSA-5082369;R-HSA-4793819;R-HSA-5251959;R-HSA-3229102;R-HSA-5251955;R-HSA-3790137;R-HSA-3229138;R-HSA-3371554;R-HSA-3790130;R-HSA-5252041;R-HSA-3240295;R-HSA-3223200;R-HSA-3371467;R-HSA-3785711;R-HSA-5082356;R-HSA-3222593
